# Supplementary material for: Transcriptomic analysis of transgressive segregants revealed the central role of photosynthetic capacity and efficiency in biomass accumulation in sugarcane
Source: Sci Rep. 2018 Mar 13;8:4415. doi: 10.1038/s41598-018-22798-5 (PMC5849761; doi:10.1038/s41598-018-22798-5)
Supplement: Supplementary file 2 — Supplementary Table S8 [file 41598_2018_22798_MOESM2_ESM.xls]

## Sheet: Sheet1
Supplementary Table S8. List of genes that showed allele-specific expression patterns between the two extreme biomass groups.
BinID	BinDesc	GeneID	Gene_Annotation	SNP loci	High-Biomass Group							Low-Biomass Group							Parents
					TMM value in leaf tissue							TMM value in leaf tissue
					7067	7078	7082	7083	7091	7102		7013	7016	7022	7027	7037	7048		LA Purple	US56-14-4
1	Photosynthesis	trinity_dn11702_c0_g2	PS.lightreaction.other electron carrier (ox/red).ferredoxin	TRINITY_DN11702_c0_g2:191:A	0	0	0	0	0	0		7.506	5.233	3.237	2.013	3.358	41.951		0	20.277
1	Photosynthesis	trinity_dn11702_c0_g2	PS.lightreaction.other electron carrier (ox/red).ferredoxin	TRINITY_DN11702_c0_g2:191:G	888.866	90.308	181.638	132.785	250.488	491.903		4.17	27.04	5.664	12.077	17.632	11.187		37.168	125.04
1	Photosynthesis	trinity_dn20864_c2_g9	PS.lightreaction.other electron carrier (ox/red).ferredoxin	TRINITY_DN20864_c2_g9:60:C	329.765	76.657	164.819	93.054	102.101	407.762		7.506	22.678	4.855	10.064	16.792	25.17		16.354	19.15
1	Photosynthesis	trinity_dn20864_c2_g9	PS.lightreaction.other electron carrier (ox/red).ferredoxin	TRINITY_DN20864_c2_g9:60:T	55.46	1.05	15.697	7.319	29.95	47.464		0	0	0	0	0	0		0	2.253
1	Photosynthesis	trinity_dn23541_c0_g3	PS.lightreaction.photosystem II.PSII polypeptide subunits	TRINITY_DN23541_c0_g3:151:C	28.48	3.15	6.727	3.137	5.445	8.63		0	0	0	0	0	0		0	5.632
1	Photosynthesis	trinity_dn23541_c0_g3	PS.lightreaction.photosystem II.PSII polypeptide subunits	TRINITY_DN23541_c0_g3:151:T	170.878	25.202	158.092	82.599	102.101	58.252		5.004	7.85	2.427	9.057	5.038	11.187		14.867	19.15
1	Photosynthesis	trinity_dn23943_c0_g6	PS.lightreaction.other electron carrier (ox/red).ferredoxin reductase	TRINITY_DN23943_c0_g6:936:C	209.85	47.254	100.91	43.913	204.202	86.299		0	0	0	0	0	0		0	0
1	Photosynthesis	trinity_dn23943_c0_g6	PS.lightreaction.other electron carrier (ox/red).ferredoxin reductase	TRINITY_DN23943_c0_g6:936:T	2107.5	220.519	1172.8	575.055	1784.73	789.634		43.37	116.009	53.403	111.708	41.141	225.135		57.238	183.618
1	Photosynthesis	trinity_dn24402_c1_g2	PS.lightreaction.photosystem II.PSII polypeptide subunits	TRINITY_DN24402_c1_g2:343:A	6985.02	2306	3932.12	852.127	3719.21	4114.3		100.918	228.529	87.386	253.608	136.857	499.213		591.707	1304.47
1	Photosynthesis	trinity_dn24402_c1_g2	PS.lightreaction.photosystem II.PSII polypeptide subunits	TRINITY_DN24402_c1_g2:343:G	500.643	262.523	4.485	71.098	302.22	2.157		0	0	0	0	0	0		0.743	0
1	Photosynthesis	trinity_dn25700_c0_g1	PS.lightreaction.photosystem II.LHC-II	TRINITY_DN25700_c0_g1:120:AC	238.33	32.553	85.213	122.33	416.573	308.518		0	0	0	0	0	0		37.168	0
1	Photosynthesis	trinity_dn25700_c0_g1	PS.lightreaction.photosystem II.LHC-II	TRINITY_DN25700_c0_g1:120:ACCGCAGC	356.746	33.603	341.972	147.423	827.701	545.84		13.345	27.04	17.801	27.172	10.915	15.382		67.645	11.265
1	Photosynthesis	trinity_dn25700_c0_g1	PS.lightreaction.photosystem II.LHC-II	TRINITY_DN25700_c0_g1:120:ACTGCAGC	2167.45	152.263	1192.98	479.91	1222.49	1044.21		34.195	236.379	60.685	57.364	58.773	117.462		205.165	100.257
1	Photosynthesis	trinity_dn30850_c1_g1	PS.lightreaction.photosystem II.PSII polypeptide subunits	TRINITY_DN30850_c1_g1:1226:C	28.48	10.501	28.031	40.777	17.698	10.787		414.515	246.846	182.864	228.449	117.546	110.47		10.407	54.071
1	Photosynthesis	trinity_dn30850_c1_g1	PS.lightreaction.photosystem II.PSII polypeptide subunits	TRINITY_DN30850_c1_g1:1226:G	0	0	0	0	0	0		40.868	27.04	26.701	58.37	12.594	9.788		0	0
2	major CHO metabolism	trinity_dn26252_c1_g1	major CHO metabolism.degradation.sucrose.invertases.cell wall	TRINITY_DN26252_c1_g1:340:C	2.998	1.05	0	0	0	4.315		15.013	3.489	3.237	5.032	5.877	36.357		1.487	1.126
2	major CHO metabolism	trinity_dn26252_c1_g1	major CHO metabolism.degradation.sucrose.invertases.cell wall	TRINITY_DN26252_c1_g1:340:T	0	0	0	0	0	0		20.851	4.361	4.046	28.179	17.632	13.984		0	0
2	major CHO metabolism	trinity_dn26252_c1_g10	major CHO metabolism.degradation.sucrose.invertases.cell wall	TRINITY_DN26252_c1_g10:645:C	41.97	4.2	2.242	2.091	4.084	21.575		107.591	37.507	35.602	65.415	52.056	64.324		9.664	57.451
2	major CHO metabolism	trinity_dn26252_c1_g10	major CHO metabolism.degradation.sucrose.invertases.cell wall	TRINITY_DN26252_c1_g10:645:T	0	0	0	0	0	0		9.174	2.617	4.046	11.07	4.198	26.569		0	0
2	major CHO metabolism	trinity_dn26252_c1_g11	major CHO metabolism.degradation.sucrose.invertases.cell wall	TRINITY_DN26252_c1_g11:320:C	22.484	1.05	2.242	2.091	4.084	12.945		66.723	15.7	28.32	66.421	35.264	33.561		3.717	68.716
2	major CHO metabolism	trinity_dn26252_c1_g11	major CHO metabolism.degradation.sucrose.invertases.cell wall	TRINITY_DN26252_c1_g11:320:T	0	0	0	0	0	0		9.174	0.872	1.618	9.057	4.198	29.365		0	0
2	major CHO metabolism	trinity_dn27536_c0_g1	major CHO metabolism.degradation.starch.starch cleavage.beta amylase	TRINITY_DN27536_c0_g1:1657:GCAGCGAGCGG	0	0	0	0	0	0		14.179	10.467	8.9	6.038	0.84	46.146		7.434	0
2	major CHO metabolism	trinity_dn27536_c0_g1	major CHO metabolism.degradation.starch.starch cleavage.beta amylase	TRINITY_DN27536_c0_g1:1657:GCAGGGCGA	4.497	0	16.818	1.046	2.723	6.472		61.719	29.656	72.822	28.179	64.65	230.729		28.991	16.897
2	major CHO metabolism	trinity_dn27536_c0_g1	major CHO metabolism.degradation.starch.starch cleavage.beta amylase	TRINITY_DN27536_c0_g1:1657:GCAGGGTGA	7.495	0	0	0	0	0		20.851	6.106	14.564	1.006	3.358	37.756		0.743	16.897
2	major CHO metabolism	trinity_dn27536_c0_g1	major CHO metabolism.degradation.starch.starch cleavage.beta amylase	TRINITY_DN27536_c0_g1:1699:A	17.987	3.15	22.424	2.091	5.445	6.472		149.292	59.313	122.179	45.287	63.811	402.727		67.645	19.15
2	major CHO metabolism	trinity_dn27536_c0_g1	major CHO metabolism.degradation.starch.starch cleavage.beta amylase	TRINITY_DN27536_c0_g1:1699:G	0	0	0	0	0	0		0.834	10.467	30.747	7.045	10.075	53.138		4.46	11.265
2	major CHO metabolism	trinity_dn29775_c1_g3	major CHO metabolism.synthesis.starch.AGPase	TRINITY_DN29775_c1_g3:478:A	1.499	43.054	165.941	43.913	841.314	332.25		0	0	0	0	0	0		2.23	91.246
2	major CHO metabolism	trinity_dn29775_c1_g3	major CHO metabolism.synthesis.starch.AGPase	TRINITY_DN29775_c1_g3:478:G	116.917	12.601	20.182	26.139	73.513	23.732		0.834	0.872	0	2.013	0	0		2.23	7.885
3	minor CHO metabolism	trinity_dn26252_c1_g11	major CHO metabolism.degradation.sucrose.invertases.cell wall	TRINITY_DN26252_c1_g11:320:C	22.484	1.05	2.242	2.091	4.084	12.945		66.723	15.7	28.32	66.421	35.264	33.561		3.717	68.716
3	minor CHO metabolism	trinity_dn26252_c1_g11	major CHO metabolism.degradation.sucrose.invertases.cell wall	TRINITY_DN26252_c1_g11:320:T	0	0	0	0	0	0		9.174	0.872	1.618	9.057	4.198	29.365		0	0
3	minor CHO metabolism	trinity_dn29777_c0_g5	minor CHO metabolism.trehalose.TPP	TRINITY_DN29777_c0_g5:979:CGCTACTG	59.957	14.701	0	3.137	0	0		0	0	4.855	0	0	0		0.743	1.126
3	minor CHO metabolism	trinity_dn29777_c0_g5	minor CHO metabolism.trehalose.TPP	TRINITY_DN29777_c0_g5:979:CGCTGCTG	7.495	2.1	20.182	3.137	96.656	6.472		0	0	0	0	0	0		0	6.759
3	minor CHO metabolism	trinity_dn29777_c0_g5	minor CHO metabolism.trehalose.TPP	TRINITY_DN29777_c0_g5:979:CGCTGCTGCTG	101.927	81.907	69.516	18.82	416.573	30.205		35.029	4.361	3.237	24.153	8.396	20.975		8.177	9.012
3	minor CHO metabolism	trinity_dn29777_c0_g5	minor CHO metabolism.trehalose.TPP	TRINITY_DN29777_c0_g5:979:CGCTGCTT	2.998	0	0	0	0	0		5.004	2.617	0.809	1.006	2.519	2.797		0	0
4	glycolysis	trinity_dn20764_c0_g4	glycolysis.cytosolic branch.glyceraldehyde 3-phosphate dehydrogenase (GAP-DH)	TRINITY_DN20764_c0_g4:205:C	2.998	2.1	131.183	81.553	216.455	4.315		0	0	0	0	0	0		0	58.577
4	glycolysis	trinity_dn20764_c0_g4	glycolysis.cytosolic branch.glyceraldehyde 3-phosphate dehydrogenase (GAP-DH)	TRINITY_DN20764_c0_g4:205:T	989.294	429.488	624.52	442.27	1172.12	707.65		409.511	516.371	259.732	422.681	254.404	260.094		61.698	158.835
4	glycolysis	trinity_dn24610_c1_g1	glycolysis.cytosolic branch.enolase	TRINITY_DN24610_c1_g1:1506:ACACTACTTCAGTTTGC	0	0	0	0	0	0		0	0	0	0	0	0		1.487	0
4	glycolysis	trinity_dn24610_c1_g1	glycolysis.cytosolic branch.enolase	TRINITY_DN24610_c1_g1:1506:ACACTGCTTCAGTTTGC	136.403	28.352	65.031	55.414	157.917	122.976		417.852	584.407	812.369	674.276	116.707	241.916		17.097	176.859
4	glycolysis	trinity_dn24610_c1_g1	glycolysis.cytosolic branch.enolase	TRINITY_DN24610_c1_g1:1506:ACACTGCTTCAGTTTGCACTGCTTCAGTTTGC	1.499	4.2	4.485	4.182	35.395	23.732		0	0	0	0	0	0		0	0
4	glycolysis	trinity_dn26661_c1_g20	glycolysis.cytosolic branch.glyceraldehyde 3-phosphate dehydrogenase (GAP-DH)	TRINITY_DN26661_c1_g20:327:A	440.686	170.115	259.002	168.334	607.162	166.125		190.16	167.472	83.341	164.04	120.905	102.08		28.247	104.763
4	glycolysis	trinity_dn26661_c1_g20	glycolysis.cytosolic branch.glyceraldehyde 3-phosphate dehydrogenase (GAP-DH)	TRINITY_DN26661_c1_g20:327:G	1.499	8.401	31.394	1.046	42.202	21.575		0	0	0	0	0	0		0	0
4	glycolysis	trinity_dn26661_c1_g57	glycolysis.plastid branch.glyceraldehyde 3-phosphate dehydrogenase (GAP-DH)	TRINITY_DN26661_c1_g57:132:A	218.844	100.809	123.334	54.369	392.069	155.338		124.271	88.969	46.121	99.632	70.528	57.333		11.15	72.095
4	glycolysis	trinity_dn26661_c1_g57	glycolysis.plastid branch.glyceraldehyde 3-phosphate dehydrogenase (GAP-DH)	TRINITY_DN26661_c1_g57:132:G	32.976	5.25	4.485	3.137	51.731	8.63		0	0	0	0	0	0		0	9.012
4	glycolysis	trinity_dn26661_c1_g58	glycolysis.plastid branch.glyceraldehyde 3-phosphate dehydrogenase (GAP-DH)	TRINITY_DN26661_c1_g58:86:A	68.951	16.801	7.849	3.137	49.009	25.89		0	0	0	0	0	0		1.487	14.644
4	glycolysis	trinity_dn26661_c1_g58	glycolysis.plastid branch.glyceraldehyde 3-phosphate dehydrogenase (GAP-DH)	TRINITY_DN26661_c1_g58:86:T	293.79	65.106	142.395	58.551	311.749	71.197		56.714	61.93	38.838	71.453	68.009	54.536		6.69	33.795
4	glycolysis	trinity_dn26661_c1_g8	glycolysis.cytosolic branch.glyceraldehyde 3-phosphate dehydrogenase (GAP-DH)	TRINITY_DN26661_c1_g8:102:AGCATGAACCA	26.981	5.25	28.031	9.41	16.336	12.945		12.511	6.978	8.091	10.064	8.396	6.992		1.487	0
4	glycolysis	trinity_dn26661_c1_g8	glycolysis.cytosolic branch.glyceraldehyde 3-phosphate dehydrogenase (GAP-DH)	TRINITY_DN26661_c1_g8:102:GGCACGAACCA	0	13.651	20.182	0	24.504	0		0	0	0	0	0	0		0	3.379
4	glycolysis	trinity_dn26661_c1_g8	glycolysis.cytosolic branch.glyceraldehyde 3-phosphate dehydrogenase (GAP-DH)	TRINITY_DN26661_c1_g8:102:GGCATGAATCC	199.358	36.753	50.455	86.781	114.353	12.945		0	3.489	0.809	4.026	2.519	4.195		2.973	14.644
4	glycolysis	trinity_dn26661_c1_g8	glycolysis.cytosolic branch.glyceraldehyde 3-phosphate dehydrogenase (GAP-DH)	TRINITY_DN26661_c1_g8:102:GGCGTGAATCC	29.979	14.701	34.758	33.458	40.84	15.102		0	0	0	0	0	0		0	0
4	glycolysis	trinity_dn26661_c1_g8	glycolysis.cytosolic branch.glyceraldehyde 3-phosphate dehydrogenase (GAP-DH)	TRINITY_DN26661_c1_g8:191:A	65.953	8.401	16.818	9.41	36.756	10.787		0	0	0	0	0	0		0	3.379
4	glycolysis	trinity_dn26661_c1_g8	glycolysis.cytosolic branch.glyceraldehyde 3-phosphate dehydrogenase (GAP-DH)	TRINITY_DN26661_c1_g8:191:G	697.003	273.024	791.582	263.48	721.515	455.226		268.559	246.846	126.225	277.762	220.819	197.168		31.964	60.83
4	glycolysis	trinity_dn30019_c1_g2	glycolysis.cytosolic branch.UGPase	TRINITY_DN30019_c1_g2:256:A	218.844	5.25	52.697	31.367	172.891	122.976		38.366	28.784	19.419	38.243	26.028	25.17		20.814	28.162
4	glycolysis	trinity_dn30019_c1_g2	glycolysis.cytosolic branch.UGPase	TRINITY_DN30019_c1_g2:256:T	0	0	0	0	0	0		5.838	21.806	15.374	23.147	4.198	19.577		3.717	15.771
5	fermentation	trinity_dn29183_c2_g14	fermentation.ADH	TRINITY_DN29183_c2_g14:62:G	23.983	9.451	13.455	2.091	36.756	49.622		67.557	109.903	93.859	308.959	78.084	99.283		0.743	132.926
5	fermentation	trinity_dn29183_c2_g14	fermentation.ADH	TRINITY_DN29183_c2_g14:62:T	0	0	0	0	0	0		5.004	5.233	6.473	25.16	12.594	9.788		0	0
5	fermentation	trinity_dn29985_c2_g127	fermentation.PDC	TRINITY_DN29985_c2_g127:52:GAAAAAAACACGAGAAAAAG	1.499	0	0	0	0	8.63		0	6.106	0	0	0	0		0	0
5	fermentation	trinity_dn29985_c2_g127	fermentation.PDC	TRINITY_DN29985_c2_g127:52:GAAAAAAAG	0	0	0	0	0	0		5.838	17.445	14.564	10.064	4.198	9.788		0	0
5	fermentation	trinity_dn29985_c2_g127	fermentation.PDC	TRINITY_DN29985_c2_g127:52:GAAAAAAG	4.497	2.1	6.727	4.182	6.807	30.205		58.382	53.207	63.112	148.945	21.83	124.454		4.46	104.763
5	fermentation	trinity_dn29985_c2_g127	fermentation.PDC	TRINITY_DN29985_c2_g127:52:GAAAAAG	0	2.1	0	0	0	0		0.834	0	8.9	0	2.519	9.788		0.743	0
5	fermentation	trinity_dn29985_c2_g42	fermentation.PDC	TRINITY_DN29985_c2_g42:52:GAAAAAAACACGAGAAAAAG	0	0	0	0	0	6.472		0	6.106	0	0	0	0		0.743	0
5	fermentation	trinity_dn29985_c2_g42	fermentation.PDC	TRINITY_DN29985_c2_g42:52:GAAAAAAAG	0	0	0	0	0	0		10.008	19.189	8.091	16.102	6.717	11.187		0	0
5	fermentation	trinity_dn29985_c2_g42	fermentation.PDC	TRINITY_DN29985_c2_g42:52:GAAAAAAG	2.998	6.301	3.364	1.046	9.529	34.52		47.54	56.696	59.067	114.728	23.509	89.495		2.973	84.487
5	fermentation	trinity_dn29985_c2_g42	fermentation.PDC	TRINITY_DN29985_c2_g42:52:GAAAAAG	1.499	0	0	1.046	0	12.945		0	0	6.473	1.006	5.038	4.195		0	0
5	fermentation	trinity_dn29985_c2_g72	fermentation.PDC	TRINITY_DN29985_c2_g72:101:A	0	0	0	0	0	0		7.506	12.211	3.237	20.128	2.519	15.382		0	0
5	fermentation	trinity_dn29985_c2_g72	fermentation.PDC	TRINITY_DN29985_c2_g72:101:G	11.991	12.601	1.121	4.182	4.084	38.834		40.868	65.419	73.631	110.702	28.547	71.316		2.23	96.878
8	TCA / org transformation	trinity_dn20904_c0_g1	TCA / org transformation.carbonic anhydrases	TRINITY_DN20904_c0_g1:207:A	85.439	10.501	1.121	14.638	66.706	133.763		0	0	0	0	0	0		0	0
8	TCA / org transformation	trinity_dn20904_c0_g1	TCA / org transformation.carbonic anhydrases	TRINITY_DN20904_c0_g1:207:G	544.112	160.664	505.67	99.328	706.541	563.1		25.855	15.7	1.618	30.191	15.953	60.129		20.814	103.637
8	TCA / org transformation	trinity_dn20904_c0_g1	TCA / org transformation.carbonic anhydrases	TRINITY_DN20904_c0_g1:299:A	295.289	88.208	235.456	44.959	285.883	388.345		14.179	10.467	3.237	16.102	3.358	32.162		18.584	61.957
8	TCA / org transformation	trinity_dn20904_c0_g1	TCA / org transformation.carbonic anhydrases	TRINITY_DN20904_c0_g1:299:C	40.471	2.1	11.212	2.091	49.009	12.945		0	0	0	0	0	0		0	1.126
8	TCA / org transformation	trinity_dn20904_c0_g35	TCA / org transformation.carbonic anhydrases	TRINITY_DN20904_c0_g35:1255:C	869.38	254.122	284.79	55.414	676.591	673.131		15.013	28.784	5.664	31.198	26.028	95.088		55.751	103.637
8	TCA / org transformation	trinity_dn20904_c0_g35	TCA / org transformation.carbonic anhydrases	TRINITY_DN20904_c0_g35:1255:G	5.996	1.05	15.697	7.319	19.059	2.157		0	0	0	0	0	0		0	0
8	TCA / org transformation	trinity_dn20904_c0_g60	TCA / org transformation.carbonic anhydrases	TRINITY_DN20904_c0_g60:69:A	64.454	6.301	264.608	95.145	58.538	105.716		5.004	0	3.237	8.051	0.84	15.382		2.973	2.253
8	TCA / org transformation	trinity_dn20904_c0_g60	TCA / org transformation.carbonic anhydrases	TRINITY_DN20904_c0_g60:69:T	23.983	7.351	52.697	36.594	66.706	15.102		0	0	0	0	0	0		2.973	4.506
8	TCA / org transformation	trinity_dn28021_c0_g32	TCA / org transformation.other organic acid transformatons.cyt MDH	TRINITY_DN28021_c0_g32:332:TATGA	0	0	15.697	13.592	23.143	19.417		49.208	43.612	25.083	47.3	16.792	57.333		0	2.253
8	TCA / org transformation	trinity_dn28021_c0_g32	TCA / org transformation.other organic acid transformatons.cyt MDH	TRINITY_DN28021_c0_g32:332:TATTCTCCTGTGGA	22.484	15.751	7.849	6.273	69.429	21.575		0	0	0	0	0	0		4.46	63.083
8	TCA / org transformation	trinity_dn28021_c0_g32	TCA / org transformation.other organic acid transformatons.cyt MDH	TRINITY_DN28021_c0_g32:332:TATTCTCTTGTGGA	202.356	138.612	30.273	69.007	125.244	99.244		41.702	33.145	25.892	71.453	22.67	127.25		13.38	128.42
8	TCA / org transformation	trinity_dn28021_c0_g32	TCA / org transformation.other organic acid transformatons.cyt MDH	TRINITY_DN28021_c0_g32:441:CGCC	289.294	298.226	62.788	120.239	292.69	116.503		105.088	58.441	55.021	261.659	68.849	279.671		8.177	361.603
8	TCA / org transformation	trinity_dn28021_c0_g32	TCA / org transformation.other organic acid transformatons.cyt MDH	TRINITY_DN28021_c0_g32:441:TGCC	38.972	36.753	30.273	21.957	53.093	45.307		17.515	8.722	4.855	38.243	17.632	41.951		7.434	0
8	TCA / org transformation	trinity_dn28021_c0_g32	TCA / org transformation.other organic acid transformatons.cyt MDH	TRINITY_DN28021_c0_g32:441:TGCT	22.484	19.952	15.697	3.137	21.782	25.89		0	0	0	0	0	0		0	0
8	TCA / org transformation	trinity_dn28021_c0_g36	TCA / org transformation.other organic acid transformatons.cyt MDH	TRINITY_DN28021_c0_g36:67:C	16.488	3.15	6.727	4.182	2.723	17.26		0	0	0	0	0	0		0	0
8	TCA / org transformation	trinity_dn28021_c0_g36	TCA / org transformation.other organic acid transformatons.cyt MDH	TRINITY_DN28021_c0_g36:67:T	140.899	86.108	52.697	85.735	137.496	64.724		53.378	40.123	34.793	122.779	40.302	134.242		9.664	184.744
8	TCA / org transformation	trinity_dn29628_c0_g34	TCA / org transformation.other organic acid transformatons.malic	TRINITY_DN29628_c0_g34:338:ACCA	166.381	52.505	72.879	33.458	35.395	116.503		33.361	77.63	16.183	54.345	15.953	68.519		5.947	56.324
8	TCA / org transformation	trinity_dn29628_c0_g34	TCA / org transformation.other organic acid transformatons.malic	TRINITY_DN29628_c0_g34:338:ACTA	22.484	6.301	6.727	3.137	19.059	12.945		5.004	9.595	0.809	13.083	5.877	9.788		2.23	11.265
8	TCA / org transformation	trinity_dn29628_c0_g34	TCA / org transformation.other organic acid transformatons.malic	TRINITY_DN29628_c0_g34:338:CCAC	29.979	7.351	6.727	3.137	8.168	21.575		1.668	3.489	2.427	7.045	1.679	16.78		0	11.265
8	TCA / org transformation	trinity_dn29628_c0_g34	TCA / org transformation.other organic acid transformatons.malic	TRINITY_DN29628_c0_g34:338:TCA	0	0	0	0	0	0		15.847	7.85	0.809	14.089	3.358	23.772		0	11.265
9	mitochondrial electron transport / ATP synthesis	trinity_dn22941_c0_g1	mitochondrial electron transport / ATP synthesis.cytochrome c reductase	TRINITY_DN22941_c0_g1:87:C	97.431	5.25	22.424	8.364	81.681	19.417		0	0	0	0	0	0		1.487	18.024
9	mitochondrial electron transport / ATP synthesis	trinity_dn22941_c0_g1	mitochondrial electron transport / ATP synthesis.cytochrome c reductase	TRINITY_DN22941_c0_g1:87:G	320.771	133.362	82.97	37.64	196.034	105.716		76.731	74.141	32.365	97.619	84.801	81.105		8.177	83.36
10	cell wall	trinity_dn27879_c0_g1	cell wall.cell wall proteins	TRINITY_DN27879_c0_g1:1916:C	0	0	0	0	0	0		7.506	12.211	8.9	12.077	13.434	11.187		0	0
10	cell wall	trinity_dn27879_c0_g1	cell wall.cell wall proteins	TRINITY_DN27879_c0_g1:1916:T	11.991	6.301	2.242	2.091	5.445	0		19.183	25.295	13.755	24.153	10.075	29.365		0.743	4.506
10	cell wall	trinity_dn28853_c1_g4	cell wall.cell wall proteins.RGP	TRINITY_DN28853_c1_g4:327:AGCGG	85.439	148.063	455.215	211.202	317.195	131.606		320.269	75.886	79.295	212.347	141.895	262.891		10.407	3.379
10	cell wall	trinity_dn28853_c1_g4	cell wall.cell wall proteins.RGP	TRINITY_DN28853_c1_g4:327:AGTGG	97.431	26.252	1.121	2.091	0	4.315		170.143	15.7	38.838	94.6	47.858	58.731		5.203	0
10	cell wall	trinity_dn28853_c1_g4	cell wall.cell wall proteins.RGP	TRINITY_DN28853_c1_g4:327:GGCGA	86.938	109.21	216.396	0	215.093	19.417		0	0.872	0	0	0	0		11.894	82.234
10	cell wall	trinity_dn28853_c1_g4	cell wall.cell wall proteins.RGP	TRINITY_DN28853_c1_g4:327:GGCGG	242.827	218.419	242.184	111.874	225.984	118.661		391.996	145.666	25.083	203.289	183.876	232.127		21.557	237.689
10	cell wall	trinity_dn28853_c1_g4	cell wall.cell wall proteins.RGP	TRINITY_DN28853_c1_g4:327:TGCGG	56.959	92.408	81.849	47.05	104.824	21.575		0	0	0	0	0	0		10.407	37.174
11	lipid metabolism	trinity_dn12609_c0_g1	misc.acyl transferases	TRINITY_DN12609_c0_g1:436:CAAA	16.488	5.25	0	0	0	0		0	0	0	0	0	0		0	0
11	lipid metabolism	trinity_dn12609_c0_g1	misc.acyl transferases	TRINITY_DN12609_c0_g1:436:CAAG	20.985	8.401	0	5.228	17.698	15.102		22.519	37.507	11.328	93.594	22.67	43.349		0.743	12.391
11	lipid metabolism	trinity_dn12609_c0_g1	misc.acyl transferases	TRINITY_DN12609_c0_g1:436:GAAG	0	0	0	0	0	0		0.834	3.489	3.237	12.077	3.358	8.39		0	0
11	lipid metabolism	trinity_dn23091_c0_g5	lipid metabolism.lipid transfer proteins etc	TRINITY_DN23091_c0_g5:323:GA	0	0	0	0	0	0		10.008	6.978	0	0	0	0		0	3.379
11	lipid metabolism	trinity_dn23091_c0_g5	lipid metabolism.lipid transfer proteins etc	TRINITY_DN23091_c0_g5:323:GATAGCTTCA	11.991	7.351	15.697	96.191	72.152	8.63		0	0	0	0	0	0		0.743	3.379
11	lipid metabolism	trinity_dn23091_c0_g5	lipid metabolism.lipid transfer proteins etc	TRINITY_DN23091_c0_g5:323:GCTAGCTTCA	1413.49	253.072	625.641	524.868	3116.13	541.525		78.399	202.362	42.884	57.364	36.943	62.926		27.504	95.752
11	lipid metabolism	trinity_dn23412_c0_g1	lipid metabolism.'exotics' (steroids, squalene etc).sphingolipids	TRINITY_DN23412_c0_g1:223:CACG	47.966	10.501	14.576	17.774	19.059	17.26		65.055	38.379	65.54	37.236	12.594	54.536		10.407	23.656
11	lipid metabolism	trinity_dn23412_c0_g1	lipid metabolism.'exotics' (steroids, squalene etc).sphingolipids	TRINITY_DN23412_c0_g1:223:CATG	19.486	12.601	11.212	3.137	5.445	10.787		85.906	49.718	45.311	53.338	41.141	54.536		10.407	1.126
11	lipid metabolism	trinity_dn23412_c0_g1	lipid metabolism.'exotics' (steroids, squalene etc).sphingolipids	TRINITY_DN23412_c0_g1:223:CG	0	0	0	0	0	0		25.021	3.489	10.519	16.102	4.198	6.992		0	3.379
11	lipid metabolism	trinity_dn27595_c1_g1	lipid metabolism.lipid degradation.lipases.triacylglycerol lipase	TRINITY_DN27595_c1_g1:489:ACCCT	58.458	29.403	6.727	11.501	13.613	8.63		0	0.872	0	0	0	4.195		5.203	1.126
11	lipid metabolism	trinity_dn27595_c1_g1	lipid metabolism.lipid degradation.lipases.triacylglycerol lipase	TRINITY_DN27595_c1_g1:489:CCCCA	0	0	4.485	0	9.529	2.157		0	0	0	0	0	0		0	3.379
11	lipid metabolism	trinity_dn27595_c1_g1	lipid metabolism.lipid degradation.lipases.triacylglycerol lipase	TRINITY_DN27595_c1_g1:489:GCCCA	70.45	29.403	31.394	5.228	1.361	17.26		1.668	1.744	0	2.013	2.519	12.585		5.947	2.253
11	lipid metabolism	trinity_dn27595_c1_g1	lipid metabolism.lipid degradation.lipases.triacylglycerol lipase	TRINITY_DN27595_c1_g1:489:GCCCT	73.448	16.801	2.242	8.364	27.227	4.315		0	0	0	0	0	0		0	2.253
11	lipid metabolism	trinity_dn27896_c0_g11	lipid metabolism.FA synthesis and FA elongation.long chain fatty acid CoA ligase	TRINITY_DN27896_c0_g11:237:TA	19.486	17.852	12.333	23.002	35.395	15.102		0	0	0	0	0	0		5.203	0
11	lipid metabolism	trinity_dn27896_c0_g11	lipid metabolism.FA synthesis and FA elongation.long chain fatty acid CoA ligase	TRINITY_DN27896_c0_g11:237:TATACAA	179.872	189.017	215.274	165.198	242.32	138.078		118.433	124.732	117.324	90.574	87.32	72.715		17.84	60.83
11	lipid metabolism	trinity_dn27896_c0_g11	lipid metabolism.FA synthesis and FA elongation.long chain fatty acid CoA ligase	TRINITY_DN27896_c0_g11:237:TATACAG	11.991	0	0	0	0	0		0	6.978	0	10.064	0	0		2.23	3.379
11	lipid metabolism	trinity_dn27896_c0_g11	lipid metabolism.FA synthesis and FA elongation.long chain fatty acid CoA ligase	TRINITY_DN27896_c0_g11:311:G	224.84	310.827	211.911	161.015	254.572	131.606		125.939	150.027	96.287	90.574	116.707	85.3		21.557	81.107
11	lipid metabolism	trinity_dn27896_c0_g11	lipid metabolism.FA synthesis and FA elongation.long chain fatty acid CoA ligase	TRINITY_DN27896_c0_g11:311:T	19.486	18.902	12.333	19.866	38.118	21.575		0	0	0	0	0	0		1.487	0
13	amino acid metabolism	trinity_dn20167_c0_g2	amino acid metabolism.synthesis.aspartate family.methionine.cystathionine gamma-synthase	TRINITY_DN20167_c0_g2:209:G	568.095	67.206	118.849	141.15	160.639	84.141		115.931	102.925	68.776	198.257	57.934	110.47		17.097	98.005
13	amino acid metabolism	trinity_dn20167_c0_g2	amino acid metabolism.synthesis.aspartate family.methionine.cystathionine gamma-synthase	TRINITY_DN20167_c0_g2:209:T	1.499	17.852	13.455	17.774	38.118	2.157		0	0	0	0	0	0		2.973	11.265
13	amino acid metabolism	trinity_dn20167_c0_g2	amino acid metabolism.synthesis.aspartate family.methionine.cystathionine gamma-synthase	TRINITY_DN20167_c0_g2:254:A	62.955	12.601	19.061	27.184	38.118	12.945		0	0	0	0	0	0		2.973	6.759
13	amino acid metabolism	trinity_dn20167_c0_g2	amino acid metabolism.synthesis.aspartate family.methionine.cystathionine gamma-synthase	TRINITY_DN20167_c0_g2:254:C	404.711	47.254	78.485	105.601	138.858	62.567		86.74	94.203	55.021	178.13	41.981	86.698		11.894	76.601
13	amino acid metabolism	trinity_dn20167_c0_g2	amino acid metabolism.synthesis.aspartate family.methionine.cystathionine gamma-synthase	TRINITY_DN20167_c0_g2:92:C	37.473	18.902	16.818	5.228	14.975	17.26		0	0	0	0	0	0		0	4.506
13	amino acid metabolism	trinity_dn20167_c0_g2	amino acid metabolism.synthesis.aspartate family.methionine.cystathionine gamma-synthase	TRINITY_DN20167_c0_g2:92:T	251.82	43.054	81.849	58.551	95.294	34.52		92.578	64.546	42.884	119.76	55.415	75.511		17.84	91.246
13	amino acid metabolism	trinity_dn25829_c0_g2	amino acid metabolism.synthesis.glutamate family.proline.delta 1-pyrroline-5-carboxylate synthetase	TRINITY_DN25829_c0_g2:2520:C	34.475	68.256	24.667	2.091	85.765	6.472		0	0	0	0	0	0		0	33.795
13	amino acid metabolism	trinity_dn25829_c0_g2	amino acid metabolism.synthesis.glutamate family.proline.delta 1-pyrroline-5-carboxylate synthetase	TRINITY_DN25829_c0_g2:2520:T	23.983	25.202	53.819	4.182	99.379	19.417		1.668	0	0	1.006	0	5.593		2.23	0
13	amino acid metabolism	trinity_dn29278_c0_g3	amino acid metabolism.synthesis.aromatic aa.tryptophan.tryptophan synthase	TRINITY_DN29278_c0_g3:243:AGAC	74.947	38.853	1.121	12.547	53.093	4.315		0	0	0	0	0	0		0	0
13	amino acid metabolism	trinity_dn29278_c0_g3	amino acid metabolism.synthesis.aromatic aa.tryptophan.tryptophan synthase	TRINITY_DN29278_c0_g3:243:AGAT	23.983	0	0	0	0	0		0	0	0	0	0	0		0	0
13	amino acid metabolism	trinity_dn29278_c0_g3	amino acid metabolism.synthesis.aromatic aa.tryptophan.tryptophan synthase	TRINITY_DN29278_c0_g3:243:GGAC	44.968	81.907	50.455	63.779	163.362	99.244		83.404	64.546	83.341	159.008	60.452	211.152		5.947	78.854
13	amino acid metabolism	trinity_dn29278_c0_g3	amino acid metabolism.synthesis.aromatic aa.tryptophan.tryptophan synthase	TRINITY_DN29278_c0_g3:243:GGAT	131.906	22.052	53.819	14.638	20.42	38.834		10.842	25.295	8.9	54.345	13.434	23.772		5.947	9.012
13	amino acid metabolism	trinity_dn29799_c0_g46	amino acid metabolism.synthesis.aspartate family.methionine.S-adenosylmethionine synthetase	TRINITY_DN29799_c0_g46:68:CCCACTCCCC	0	8.401	0	0	50.37	32.362		18.349	23.551	1.618	51.326	48.698	40.552		0.743	0
13	amino acid metabolism	trinity_dn29799_c0_g46	amino acid metabolism.synthesis.aspartate family.methionine.S-adenosylmethionine synthetase	TRINITY_DN29799_c0_g46:68:CCCCGCCGCCTAC	307.281	70.356	90.819	9.41	145.664	84.141		149.292	73.269	24.274	93.594	33.585	50.341		5.947	2.253
13	amino acid metabolism	trinity_dn29799_c0_g46	amino acid metabolism.synthesis.aspartate family.methionine.S-adenosylmethionine synthetase	TRINITY_DN29799_c0_g46:68:CCCCGCCGCCTCC	559.101	208.968	151.365	113.965	997.87	88.456		216.015	129.965	43.693	191.213	235.932	118.86		22.301	435.951
13	amino acid metabolism	trinity_dn29799_c0_g46	amino acid metabolism.synthesis.aspartate family.methionine.S-adenosylmethionine synthetase	TRINITY_DN29799_c0_g46:68:CCCCGCCGCCTCT	80.942	139.662	62.788	19.866	224.623	64.724		0	0	0	0	0	0		4.46	2.253
13	amino acid metabolism	trinity_dn30403_c2_g12	amino acid metabolism.degradation.aromatic aa.tyrosine	TRINITY_DN30403_c2_g12:476:A	19.486	3.15	12.333	2.091	31.311	15.102		0	0	0	0	0	0		1.487	3.379
13	amino acid metabolism	trinity_dn30403_c2_g12	amino acid metabolism.degradation.aromatic aa.tyrosine	TRINITY_DN30403_c2_g12:476:T	89.936	21.002	49.334	34.503	147.026	49.622		53.378	61.057	39.647	84.536	43.66	64.324		10.407	20.277
15	metal handling	trinity_dn26746_c1_g12	metal handling.binding, chelation and storage	TRINITY_DN26746_c1_g12:171:CCGG	41.97	13.651	17.94	6.273	36.756	17.26		0	0	0	0	0	0		0	0
15	metal handling	trinity_dn26746_c1_g12	metal handling.binding, chelation and storage	TRINITY_DN26746_c1_g12:171:GCGA	2.998	0	0	0	0	0		0.834	0	0	1.006	0	0		0	3.379
15	metal handling	trinity_dn26746_c1_g12	metal handling.binding, chelation and storage	TRINITY_DN26746_c1_g12:171:GCGG	25.482	12.601	11.212	5.228	55.815	8.63		25.021	75.013	14.564	216.372	26.028	0		1.487	20.277
15	metal handling	trinity_dn29526_c0_g1	metal handling.acquisition	TRINITY_DN29526_c0_g1:1986:C	79.443	7.351	76.243	8.364	1.361	4.315		0	0	0	0	0	0		0	0
15	metal handling	trinity_dn29526_c0_g1	metal handling.acquisition	TRINITY_DN29526_c0_g1:1986:T	473.662	96.609	291.517	340.851	431.548	202.802		0.834	7.85	4.046	8.051	20.151	18.179		46.831	22.53
15	metal handling	trinity_dn29799_c0_g46	amino acid metabolism.synthesis.aspartate family.methionine.S-adenosylmethionine synthetase	TRINITY_DN29799_c0_g46:68:CCCACTCCCC	0	8.401	0	0	50.37	32.362		18.349	23.551	1.618	51.326	48.698	40.552		0.743	0
15	metal handling	trinity_dn29799_c0_g46	amino acid metabolism.synthesis.aspartate family.methionine.S-adenosylmethionine synthetase	TRINITY_DN29799_c0_g46:68:CCCCGCCGCCTAC	307.281	70.356	90.819	9.41	145.664	84.141		149.292	73.269	24.274	93.594	33.585	50.341		5.947	2.253
15	metal handling	trinity_dn29799_c0_g46	amino acid metabolism.synthesis.aspartate family.methionine.S-adenosylmethionine synthetase	TRINITY_DN29799_c0_g46:68:CCCCGCCGCCTCC	559.101	208.968	151.365	113.965	997.87	88.456		216.015	129.965	43.693	191.213	235.932	118.86		22.301	435.951
15	metal handling	trinity_dn29799_c0_g46	amino acid metabolism.synthesis.aspartate family.methionine.S-adenosylmethionine synthetase	TRINITY_DN29799_c0_g46:68:CCCCGCCGCCTCT	80.942	139.662	62.788	19.866	224.623	64.724		0	0	0	0	0	0		4.46	2.253
16	secondary metabolism	trinity_dn25017_c2_g1	secondary metabolism.isoprenoids.mevalonate pathway.geranyl diphosphate synthase	TRINITY_DN25017_c2_g1:206:C	1059.74	117.61	542.671	290.664	328.085	297.731		10.008	24.423	4.046	40.255	28.547	72.715		63.928	78.854
16	secondary metabolism	trinity_dn25017_c2_g1	secondary metabolism.isoprenoids.mevalonate pathway.geranyl diphosphate synthase	TRINITY_DN25017_c2_g1:206:G	67.452	14.701	72.879	39.731	70.79	19.417		0	0	0	0	0	0		0	0
16	secondary metabolism	trinity_dn25017_c2_g1	secondary metabolism.isoprenoids.mevalonate pathway.geranyl diphosphate synthase	TRINITY_DN25017_c2_g1:63:A	22.484	2.1	8.97	4.182	23.143	2.157		0	0	0	0	0	0		0	0
16	secondary metabolism	trinity_dn25017_c2_g1	secondary metabolism.isoprenoids.mevalonate pathway.geranyl diphosphate synthase	TRINITY_DN25017_c2_g1:63:C	284.797	24.152	122.213	105.601	93.933	97.086		4.17	6.106	4.046	5.032	4.198	23.772		28.247	15.771
16	secondary metabolism	trinity_dn26488_c0_g17	secondary metabolism.isoprenoids.tocopherol biosynthesis.tocopherol methyltransferase	TRINITY_DN26488_c0_g17:73:G	37.473	13.651	100.91	77.371	89.849	36.677		21.685	37.507	12.946	17.109	14.273	19.577		6.69	30.415
16	secondary metabolism	trinity_dn26488_c0_g17	secondary metabolism.isoprenoids.tocopherol biosynthesis.tocopherol methyltransferase	TRINITY_DN26488_c0_g17:73:T	0	0	0	0	0	0		19.183	26.167	13.755	15.096	5.877	12.585		0	9.012
16	secondary metabolism	trinity_dn26838_c2_g8	secondary metabolism.N misc.alkaloid-like	TRINITY_DN26838_c2_g8:577:ACG	35.974	1.05	3.364	1.046	31.311	8.63		103.42	154.388	12.137	79.504	99.914	40.552		3.717	2.253
16	secondary metabolism	trinity_dn26838_c2_g8	secondary metabolism.N misc.alkaloid-like	TRINITY_DN26838_c2_g8:577:ATG	0	0	0	0	0	0		40.034	85.48	8.091	37.236	48.698	69.918		0	2.253
16	secondary metabolism	trinity_dn26838_c2_g8	secondary metabolism.N misc.alkaloid-like	TRINITY_DN26838_c2_g8:577:GCC	41.97	3.15	5.606	2.091	10.891	17.26		8.34	56.696	1.618	3.019	22.67	5.593		0.743	4.506
16	secondary metabolism	trinity_dn26838_c2_g8	secondary metabolism.N misc.alkaloid-like	TRINITY_DN26838_c2_g8:577:GCG	40.471	4.2	19.061	3.137	53.093	12.945		24.187	34.018	4.046	6.038	30.226	30.764		7.434	12.391
16	secondary metabolism	trinity_dn26838_c2_g8	secondary metabolism.N misc.alkaloid-like	TRINITY_DN26838_c2_g8:874:C	97.431	12.601	23.546	25.093	115.715	23.732		178.484	320.987	55.83	126.804	211.583	152.421		14.124	20.277
16	secondary metabolism	trinity_dn26838_c2_g8	secondary metabolism.N misc.alkaloid-like	TRINITY_DN26838_c2_g8:874:T	0	0	0	0	0	0		20.017	55.824	4.855	17.109	15.113	30.764		0	2.253
16	secondary metabolism	trinity_dn26838_c2_g8	secondary metabolism.N misc.alkaloid-like	TRINITY_DN26838_c2_g8:879:C	0	0	0	0	0	0		30.025	48.846	7.282	36.23	42.82	32.162		0	5.632
16	secondary metabolism	trinity_dn26838_c2_g8	secondary metabolism.N misc.alkaloid-like	TRINITY_DN26838_c2_g8:879:G	92.934	12.601	22.424	23.002	108.908	23.732		157.633	303.542	51.784	100.638	164.565	142.632		13.38	18.024
16	secondary metabolism	trinity_dn28125_c0_g1	secondary metabolism.phenylpropanoids.lignin biosynthesis.4CL	TRINITY_DN28125_c0_g1:71:C	20.985	3.15	2.242	7.319	4.084	0		32.527	20.062	11.328	37.236	26.028	48.942		2.973	15.771
16	secondary metabolism	trinity_dn28125_c0_g1	secondary metabolism.phenylpropanoids.lignin biosynthesis.4CL	TRINITY_DN28125_c0_g1:71:T	0	0	0	0	0	0		5.004	8.722	0.809	10.064	5.038	8.39		1.487	0
16	secondary metabolism	trinity_dn29095_c0_g1	secondary metabolism.flavonoids.dihydroflavonols.flavonoid 3''-monooxygenase	TRINITY_DN29095_c0_g1:160:GTGAACG	104.925	6.301	19.061	17.774	50.37	4.315		0	0	0	0	0	0		1.487	3.379
16	secondary metabolism	trinity_dn29095_c0_g1	secondary metabolism.flavonoids.dihydroflavonols.flavonoid 3''-monooxygenase	TRINITY_DN29095_c0_g1:160:GTGCACG	401.713	50.404	193.971	69.007	197.396	101.401		10.842	17.445	8.091	13.083	10.915	5.593		2.973	1.126
16	secondary metabolism	trinity_dn29095_c0_g1	secondary metabolism.flavonoids.dihydroflavonols.flavonoid 3''-monooxygenase	TRINITY_DN29095_c0_g1:160:GTGCACTGCACG	52.463	0	0	3.137	0	0		5.004	11.339	3.237	4.026	0	4.195		0	3.379
16	secondary metabolism	trinity_dn29095_c0_g1	secondary metabolism.flavonoids.dihydroflavonols.flavonoid 3''-monooxygenase	TRINITY_DN29095_c0_g1:160:GTGCAGG	1.499	0	0	0	0	0		0	0	0	2.013	0	0		0	0
16	secondary metabolism	trinity_dn30569_c0_g10	secondary metabolism.isoprenoids.carotenoids.carotenoid epsilon ring hydroxylase	TRINITY_DN30569_c0_g10:2161:A	0	0	0	0	0	0		15.013	44.485	15.374	53.338	13.434	4.195		0	0
16	secondary metabolism	trinity_dn30569_c0_g10	secondary metabolism.isoprenoids.carotenoids.carotenoid epsilon ring hydroxylase	TRINITY_DN30569_c0_g10:2161:T	13.49	19.952	10.091	8.364	17.698	0		42.536	181.428	76.868	118.753	29.387	16.78		1.487	21.403
16	secondary metabolism	trinity_dn30937_c0_g12	secondary metabolism.flavonoids.chalcones.naringenin-chalcone synthase	TRINITY_DN30937_c0_g12:282:ATCA	0	0	0	0	0	0		2.502	0	3.237	7.045	0.84	8.39		0	3.379
16	secondary metabolism	trinity_dn30937_c0_g12	secondary metabolism.flavonoids.chalcones.naringenin-chalcone synthase	TRINITY_DN30937_c0_g12:282:ATCG	101.927	4.2	15.697	34.503	85.765	4.315		0	0	0	0	0	0		0	0
16	secondary metabolism	trinity_dn30937_c0_g12	secondary metabolism.flavonoids.chalcones.naringenin-chalcone synthase	TRINITY_DN30937_c0_g12:282:GTCC	230.835	21.002	88.576	14.638	76.236	34.52		2.502	2.617	2.427	9.057	9.236	2.797		10.407	0
16	secondary metabolism	trinity_dn30937_c0_g12	secondary metabolism.flavonoids.chalcones.naringenin-chalcone synthase	TRINITY_DN30937_c0_g12:282:GTCG	253.319	26.252	41.485	42.868	142.942	19.417		3.336	9.595	5.664	6.038	3.358	11.187		3.717	33.795
17	hormone metabolism	trinity_dn18935_c0_g2	hormone metabolism.jasmonate.synthesis-degradation.lipoxygenase	TRINITY_DN18935_c0_g2:324:GCG	0	0	0	0	0	0		10.842	22.678	6.473	9.057	0.84	2.797		0	0
17	hormone metabolism	trinity_dn18935_c0_g2	hormone metabolism.jasmonate.synthesis-degradation.lipoxygenase	TRINITY_DN18935_c0_g2:324:TCC	11.991	5.25	0	4.182	6.807	4.315		19.183	52.335	6.473	28.179	6.717	37.756		0	3.379
17	hormone metabolism	trinity_dn20857_c0_g1	hormone metabolism.abscisic acid.induced-regulated-responsive-activated	TRINITY_DN20857_c0_g1:176:GA	0	0	0	0	0	0		7.506	12.211	8.091	4.026	13.434	6.992		0	7.885
17	hormone metabolism	trinity_dn20857_c0_g1	hormone metabolism.abscisic acid.induced-regulated-responsive-activated	TRINITY_DN20857_c0_g1:176:GAA	5.996	7.351	2.242	0	10.891	0		46.706	80.247	55.83	32.204	26.868	46.146		2.23	20.277
17	hormone metabolism	trinity_dn20857_c0_g1	hormone metabolism.abscisic acid.induced-regulated-responsive-activated	TRINITY_DN20857_c0_g1:252:A	0	0	0	0	0	0		16.681	18.317	17.801	10.064	10.915	22.374		2.23	4.506
17	hormone metabolism	trinity_dn20857_c0_g1	hormone metabolism.abscisic acid.induced-regulated-responsive-activated	TRINITY_DN20857_c0_g1:252:C	2.998	1.05	0	0	6.807	2.157		22.519	31.401	14.564	14.089	19.311	19.577		1.487	10.138
17	hormone metabolism	trinity_dn20857_c0_g1	hormone metabolism.abscisic acid.induced-regulated-responsive-activated	TRINITY_DN20857_c0_g1:874:A	0	0	0	0	0	0		19.183	26.167	11.328	3.019	9.236	20.975		0	0
17	hormone metabolism	trinity_dn20857_c0_g1	hormone metabolism.abscisic acid.induced-regulated-responsive-activated	TRINITY_DN20857_c0_g1:874:G	2.998	8.401	0	4.182	12.252	8.63		65.055	134.326	145.644	86.549	54.575	69.918		0	30.415
17	hormone metabolism	trinity_dn21904_c0_g3	RNA.regulation of transcription.AP2/EREBP, APETALA2/Ethylene-responsive element binding protein family	TRINITY_DN21904_c0_g3:354:G	5.996	0	2.242	0	1.361	4.315		14.179	27.04	36.411	32.204	4.198	19.577		0	2.253
17	hormone metabolism	trinity_dn21904_c0_g3	RNA.regulation of transcription.AP2/EREBP, APETALA2/Ethylene-responsive element binding protein family	TRINITY_DN21904_c0_g3:354:T	0	0	0	0	0	0		3.336	16.573	14.564	23.147	2.519	8.39		0	0
17	hormone metabolism	trinity_dn22435_c0_g1	hormone metabolism.cytokinin.synthesis-degradation	TRINITY_DN22435_c0_g1:284:A	0	0	0	0	0	0		25.855	8.722	16.183	17.109	6.717	18.179		0	7.885
17	hormone metabolism	trinity_dn22435_c0_g1	hormone metabolism.cytokinin.synthesis-degradation	TRINITY_DN22435_c0_g1:284:G	14.989	6.301	1.121	0	9.529	2.157		53.378	64.546	30.747	111.708	72.207	50.341		0	37.174
17	hormone metabolism	trinity_dn27397_c0_g1	hormone metabolism.ethylene.signal transduction	TRINITY_DN27397_c0_g1:2085:A	41.97	9.451	7.849	44.959	31.311	25.89		94.246	128.221	79.295	163.034	98.235	36.357		2.973	38.301
17	hormone metabolism	trinity_dn27397_c0_g1	hormone metabolism.ethylene.signal transduction	TRINITY_DN27397_c0_g1:2085:G	0	0	0	0	0	0		9.174	13.956	6.473	17.109	5.877	2.797		0	4.506
17	hormone metabolism	trinity_dn28540_c0_g1	hormone metabolism.ethylene.signal transduction	TRINITY_DN28540_c0_g1:1111:C	0	0	0	0	0	0		10.008	10.467	21.847	11.07	13.434	6.992		0	7.885
17	hormone metabolism	trinity_dn28540_c0_g1	hormone metabolism.ethylene.signal transduction	TRINITY_DN28540_c0_g1:1111:T	14.989	9.451	10.091	5.228	24.504	25.89		45.038	67.163	53.403	120.766	39.462	30.764		2.23	28.162
17	hormone metabolism	trinity_dn28540_c0_g1	hormone metabolism.ethylene.signal transduction	TRINITY_DN28540_c0_g1:1315:C	0	0	0	0	0	0		20.017	11.339	17.801	8.051	10.915	6.992		0	2.253
17	hormone metabolism	trinity_dn28540_c0_g1	hormone metabolism.ethylene.signal transduction	TRINITY_DN28540_c0_g1:1315:T	13.49	10.501	8.97	3.137	14.975	15.102		20.851	42.74	47.739	80.511	27.707	30.764		4.46	18.024
17	hormone metabolism	trinity_dn28540_c0_g1	hormone metabolism.ethylene.signal transduction	TRINITY_DN28540_c0_g1:2195:A	31.478	13.651	5.606	6.273	14.975	34.52		48.374	93.331	67.158	98.625	48.698	36.357		4.46	22.53
17	hormone metabolism	trinity_dn28540_c0_g1	hormone metabolism.ethylene.signal transduction	TRINITY_DN28540_c0_g1:2195:G	0	0	0	0	0	0		18.349	18.317	14.564	14.089	5.877	11.187		0	1.126
17	hormone metabolism	trinity_dn28540_c0_g1	hormone metabolism.ethylene.signal transduction	TRINITY_DN28540_c0_g1:2246:G	0	0	0	0	0	0		20.017	18.317	13.755	13.083	5.877	8.39		0	1.126
17	hormone metabolism	trinity_dn28540_c0_g1	hormone metabolism.ethylene.signal transduction	TRINITY_DN28540_c0_g1:2246:T	35.974	16.801	6.727	5.228	12.252	30.205		44.204	99.436	62.303	97.619	46.179	33.561		2.23	25.909
17	hormone metabolism	trinity_dn28540_c0_g1	hormone metabolism.ethylene.signal transduction	TRINITY_DN28540_c0_g1:946:A	0	0	0	0	0	0		15.013	7.85	16.992	6.038	5.038	6.992		0	10.138
17	hormone metabolism	trinity_dn28540_c0_g1	hormone metabolism.ethylene.signal transduction	TRINITY_DN28540_c0_g1:946:G	29.979	24.152	10.091	4.182	13.613	15.102		40.034	54.952	59.067	73.466	38.622	30.764		2.23	21.403
17	hormone metabolism	trinity_dn29444_c0_g1	hormone metabolism.abscisic acid.synthesis-degradation.synthesis.9-cis-epoxycarotenoid dioxygenase	TRINITY_DN29444_c0_g1:1283:C	142.398	106.059	266.85	159.97	330.808	51.779		1.668	9.595	0	2.013	10.075	8.39		6.69	21.403
17	hormone metabolism	trinity_dn29444_c0_g1	hormone metabolism.abscisic acid.synthesis-degradation.synthesis.9-cis-epoxycarotenoid dioxygenase	TRINITY_DN29444_c0_g1:1283:T	34.475	19.952	80.728	9.41	46.286	6.472		0	0	0	0	0	0		2.973	0
17	hormone metabolism	trinity_dn29444_c0_g1	hormone metabolism.abscisic acid.synthesis-degradation.synthesis.9-cis-epoxycarotenoid dioxygenase	TRINITY_DN29444_c0_g1:1904:A	40.471	5.25	33.637	20.911	68.067	2.157		0	0	0	0	0	0		0	3.379
17	hormone metabolism	trinity_dn29444_c0_g1	hormone metabolism.abscisic acid.synthesis-degradation.synthesis.9-cis-epoxycarotenoid dioxygenase	TRINITY_DN29444_c0_g1:1904:C	203.855	24.152	235.456	72.143	321.279	32.362		0.834	15.7	0	3.019	1.679	1.398		7.434	9.012
17	hormone metabolism	trinity_dn29444_c0_g1	hormone metabolism.abscisic acid.synthesis-degradation.synthesis.9-cis-epoxycarotenoid dioxygenase	TRINITY_DN29444_c0_g1:2023:C	421.2	147.013	1003.49	671.246	650.725	122.976		6.672	19.189	3.237	9.057	10.915	12.585		17.84	16.897
17	hormone metabolism	trinity_dn29444_c0_g1	hormone metabolism.abscisic acid.synthesis-degradation.synthesis.9-cis-epoxycarotenoid dioxygenase	TRINITY_DN29444_c0_g1:2023:T	89.936	11.551	68.394	141.15	118.437	10.787		0	0	0	0	0	0		0.743	14.644
17	hormone metabolism	trinity_dn29444_c0_g1	hormone metabolism.abscisic acid.synthesis-degradation.synthesis.9-cis-epoxycarotenoid dioxygenase	TRINITY_DN29444_c0_g1:2162:C	307.281	57.755	719.823	453.771	618.053	97.086		7.506	13.084	5.664	8.051	7.557	1.398		11.15	18.024
17	hormone metabolism	trinity_dn29444_c0_g1	hormone metabolism.abscisic acid.synthesis-degradation.synthesis.9-cis-epoxycarotenoid dioxygenase	TRINITY_DN29444_c0_g1:2162:T	64.454	2.1	61.667	98.282	133.412	4.315		0	0	0	0	0	0		5.203	5.632
17	hormone metabolism	trinity_dn30077_c3_g24	hormone metabolism.ethylene.signal transduction	TRINITY_DN30077_c3_g24:171:AA	43.469	4.2	5.606	8.364	54.454	4.315		0.834	0	0	0	0	1.398		1.487	0
17	hormone metabolism	trinity_dn30077_c3_g24	hormone metabolism.ethylene.signal transduction	TRINITY_DN30077_c3_g24:171:AAA	197.859	31.503	31.394	63.779	352.59	8.63		0.834	0	4.046	2.013	0	2.797		4.46	6.759
17	hormone metabolism	trinity_dn30077_c3_g24	hormone metabolism.ethylene.signal transduction	TRINITY_DN30077_c3_g24:171:AGA	46.467	37.803	63.91	50.187	186.505	17.26		0	0	0	0	0	0		0	0
17	hormone metabolism	trinity_dn30077_c3_g24	hormone metabolism.ethylene.signal transduction	TRINITY_DN30077_c3_g24:264:G	548.609	303.477	143.516	255.115	873.987	47.464		4.17	1.744	4.046	3.019	2.519	22.374		11.894	15.771
17	hormone metabolism	trinity_dn30077_c3_g24	hormone metabolism.ethylene.signal transduction	TRINITY_DN30077_c3_g24:264:T	80.942	64.056	50.455	21.957	264.102	4.315		0	0	0	0	0	0		0	0
17	hormone metabolism	trinity_dn30077_c3_g24	hormone metabolism.ethylene.signal transduction	TRINITY_DN30077_c3_g24:319:A	140.899	100.809	95.304	32.412	449.245	6.472		0	0	0	0	0	0		0	0
17	hormone metabolism	trinity_dn30077_c3_g24	hormone metabolism.ethylene.signal transduction	TRINITY_DN30077_c3_g24:319:G	852.892	504.044	207.426	284.391	1296.01	64.724		7.506	2.617	1.618	3.019	2.519	20.975		13.38	19.15
17	hormone metabolism	trinity_dn30301_c0_g29	hormone metabolism.salicylic acid.synthesis-degradation.synthesis.SA glucosyltransferase ester and ether bond making SGE, SAG	TRINITY_DN30301_c0_g29:220:CCCAG	2.998	10.501	5.606	0	6.807	15.102		53.378	13.956	10.519	40.255	23.509	261.493		10.407	20.277
17	hormone metabolism	trinity_dn30301_c0_g29	hormone metabolism.salicylic acid.synthesis-degradation.synthesis.SA glucosyltransferase ester and ether bond making SGE, SAG	TRINITY_DN30301_c0_g29:220:TCCAT	0	0	0	0	0	0		7.506	0.872	2.427	6.038	5.038	33.561		0.743	0
18	Co-factor and vitamine metabolism	trinity_dn14893_c0_g1	Co-factor and vitamine metabolism.thiamine	TRINITY_DN14893_c0_g1:344:C	164.882	54.605	118.849	255.115	132.051	6.472		4.17	2.617	1.618	9.057	0.84	1.398		2.973	6.759
18	Co-factor and vitamine metabolism	trinity_dn14893_c0_g1	Co-factor and vitamine metabolism.thiamine	TRINITY_DN14893_c0_g1:344:T	25.482	2.1	62.788	112.92	58.538	4.315		0	0	0	0	0	0		0	0
18	Co-factor and vitamine metabolism	trinity_dn29668_c3_g18	Co-factor and vitamine metabolism.thiamine	TRINITY_DN29668_c3_g18:65:CC	1.499	0	204.062	0	0	0		0	0	0	0	0	0		0	0
18	Co-factor and vitamine metabolism	trinity_dn29668_c3_g18	Co-factor and vitamine metabolism.thiamine	TRINITY_DN29668_c3_g18:65:CT	295.289	8.401	93.061	209.111	324.001	2.157		0	0	0	0	0	0		0	0
18	Co-factor and vitamine metabolism	trinity_dn29668_c3_g18	Co-factor and vitamine metabolism.thiamine	TRINITY_DN29668_c3_g18:65:TT	220.343	2.1	400.276	353.397	526.842	0		0	5.233	0.809	1.006	0.84	0		0	0
20	stress	trinity_dn20312_c0_g1	signalling.receptor kinases.S-locus glycoprotein like	TRINITY_DN20312_c0_g1:364:A	0	0	0	0	0	0		1.668	6.978	8.091	16.102	2.519	2.797		1.487	0
20	stress	trinity_dn20312_c0_g1	signalling.receptor kinases.S-locus glycoprotein like	TRINITY_DN20312_c0_g1:364:G	0	0	0	0	0	0		17.515	90.714	78.486	104.664	26.868	19.577		0.743	4.506
20	stress	trinity_dn20312_c0_g1	signalling.receptor kinases.S-locus glycoprotein like	TRINITY_DN20312_c0_g1:480:AAC	0	0	0	0	0	0		16.681	61.057	44.502	46.294	29.387	12.585		0	0
20	stress	trinity_dn20312_c0_g1	signalling.receptor kinases.S-locus glycoprotein like	TRINITY_DN20312_c0_g1:480:GAT	0	0	0	0	2.723	0		3.336	11.339	14.564	40.255	4.198	1.398		0	0
20	stress	trinity_dn22290_c0_g1	stress.biotic	TRINITY_DN22290_c0_g1:1456:A	0	0	0	0	0	0		12.511	23.551	38.838	72.46	8.396	32.162		0	0
20	stress	trinity_dn22290_c0_g1	stress.biotic	TRINITY_DN22290_c0_g1:1456:T	0	0	0	1.046	0	6.472		16.681	23.551	14.564	48.306	10.915	19.577		0	4.506
20	stress	trinity_dn22290_c0_g1	stress.biotic	TRINITY_DN22290_c0_g1:1595:CC	0	0	0	0	0	6.472		25.855	17.445	25.892	69.44	10.075	20.975		0	11.265
20	stress	trinity_dn22290_c0_g1	stress.biotic	TRINITY_DN22290_c0_g1:1595:GA	0	0	0	0	0	0		22.519	29.656	49.357	84.536	9.236	53.138		0	0
20	stress	trinity_dn22290_c0_g1	stress.biotic	TRINITY_DN22290_c0_g1:428:A	0	0	0	0	0	15.102		20.017	31.401	21.847	78.498	12.594	53.138		0	2.253
20	stress	trinity_dn22290_c0_g1	stress.biotic	TRINITY_DN22290_c0_g1:428:G	0	0	0	0	0	0		5.004	9.595	9.71	20.128	2.519	22.374		0	3.379
20	stress	trinity_dn22761_c0_g1	stress.abiotic.unspecified	TRINITY_DN22761_c0_g1:230:C	0	0	0	0	0	0		54.212	42.74	17.801	44.281	19.311	27.967		0	29.289
20	stress	trinity_dn22761_c0_g1	stress.abiotic.unspecified	TRINITY_DN22761_c0_g1:230:T	43.469	29.403	23.546	21.957	76.236	34.52		140.118	85.48	86.577	198.257	90.679	110.47		8.177	148.696
20	stress	trinity_dn25799_c0_g31	RNA.regulation of transcription.C2H2 zinc finger family	TRINITY_DN25799_c0_g31:173:A	476.66	112.36	210.789	149.514	397.514	140.236		230.194	259.93	136.743	230.462	70.528	190.177		27.504	154.329
20	stress	trinity_dn25799_c0_g31	RNA.regulation of transcription.C2H2 zinc finger family	TRINITY_DN25799_c0_g31:173:G	49.465	18.902	21.303	21.957	38.118	6.472		0	0	0	0	0	0		1.487	33.795
20	stress	trinity_dn26040_c0_g22	stress.abiotic.touch/wounding	TRINITY_DN26040_c0_g22:264:C	7.495	0	5.606	0	1.361	32.362		24.187	111.648	84.15	191.213	8.396	83.901		0.743	20.277
20	stress	trinity_dn26040_c0_g22	stress.abiotic.touch/wounding	TRINITY_DN26040_c0_g22:264:T	0	0	0	0	0	0		5.838	4.361	41.266	24.153	1.679	2.797		0	0
20	stress	trinity_dn26040_c0_g22	stress.abiotic.touch/wounding	TRINITY_DN26040_c0_g22:269:C	5.996	0	5.606	0	0	32.362		20.017	110.776	79.295	180.142	8.396	78.308		0.743	20.277
20	stress	trinity_dn26040_c0_g22	stress.abiotic.touch/wounding	TRINITY_DN26040_c0_g22:269:G	0	0	0	0	0	0		6.672	4.361	40.457	23.147	1.679	2.797		0	0
20	stress	trinity_dn26040_c0_g22	stress.abiotic.touch/wounding	TRINITY_DN26040_c0_g22:282:A	0	0	0	0	0	0		7.506	4.361	41.266	24.153	1.679	1.398		0	0
20	stress	trinity_dn26040_c0_g22	stress.abiotic.touch/wounding	TRINITY_DN26040_c0_g22:282:G	5.996	0	5.606	0	0	32.362		19.183	116.881	72.822	177.123	9.236	72.715		0	20.277
20	stress	trinity_dn26040_c0_g8	stress.abiotic.touch/wounding	TRINITY_DN26040_c0_g8:275:CT	0	0	0	0	0	0		0.834	3.489	4.855	2.013	0.84	5.593		0	0
20	stress	trinity_dn26040_c0_g8	stress.abiotic.touch/wounding	TRINITY_DN26040_c0_g8:275:CTT	0	0	0	0	0	0		1.668	8.722	23.465	108.689	7.557	27.967		0	19.15
20	stress	trinity_dn28936_c0_g8	stress.abiotic.heat	TRINITY_DN28936_c0_g8:257:TACTGCTGCCACTGCTGCCG	0	0	0	0	0	0		11.676	17.445	0.809	14.089	1.679	23.772		0	16.897
20	stress	trinity_dn28936_c0_g8	stress.abiotic.heat	TRINITY_DN28936_c0_g8:257:TACTGCTGCCG	0	0	0	14.638	0	12.945		0	0	0.809	4.026	0.84	0		0	11.265
20	stress	trinity_dn28936_c0_g8	stress.abiotic.heat	TRINITY_DN28936_c0_g8:257:TACTGCTGCCGCTGCTGCCG	77.944	42.004	93.061	120.239	151.11	77.669		102.586	34.018	26.701	32.204	33.585	23.772		0	16.897
20	stress	trinity_dn28936_c0_g8	stress.abiotic.heat	TRINITY_DN28936_c0_g8:257:TACTGCTGCCGCTGCTGCCT	5.996	4.2	0	0	0	0		20.017	0	0	4.026	0	8.39		0	6.759
20	stress	trinity_dn28936_c0_g8	stress.abiotic.heat	TRINITY_DN28936_c0_g8:385:G	98.929	56.705	86.334	108.738	191.95	94.929		100.918	44.485	29.129	59.377	35.264	33.561		2.973	29.289
20	stress	trinity_dn28936_c0_g8	stress.abiotic.heat	TRINITY_DN28936_c0_g8:385:T	0	0	0	0	0	0		10.842	12.211	3.237	11.07	7.557	23.772		0	11.265
20	stress	trinity_dn28936_c0_g8	stress.abiotic.heat	TRINITY_DN28936_c0_g8:394:C	0	0	0	0	0	0		11.676	12.211	4.046	11.07	6.717	25.17		0	11.265
20	stress	trinity_dn28936_c0_g8	stress.abiotic.heat	TRINITY_DN28936_c0_g8:394:T	104.925	57.755	88.576	111.874	189.228	86.299		96.748	44.485	28.32	56.357	36.104	32.162		2.973	32.668
20	stress	trinity_dn29092_c1_g10	stress.abiotic.unspecified	TRINITY_DN29092_c1_g10:215:AAATAATG	148.394	19.952	29.152	18.82	47.647	8.63		0	0	0	0	0	0		2.23	0
20	stress	trinity_dn29092_c1_g10	stress.abiotic.unspecified	TRINITY_DN29092_c1_g10:215:CAATAATG	55.46	15.751	16.818	16.729	298.136	56.094		44.204	43.612	29.129	60.383	24.349	39.154		6.69	51.818
20	stress	trinity_dn29092_c1_g10	stress.abiotic.unspecified	TRINITY_DN29092_c1_g10:215:CAATG	233.833	42.004	61.667	54.369	253.211	62.567		67.557	175.322	83.341	173.098	81.443	124.454		14.124	102.51
20	stress	trinity_dn29092_c1_g10	stress.abiotic.unspecified	TRINITY_DN29092_c1_g10:358:CAGATCG	0	0	0	0	0	0		0	0	0	0	0	2.797		0	0
20	stress	trinity_dn29092_c1_g10	stress.abiotic.unspecified	TRINITY_DN29092_c1_g10:358:CTTCC	16.488	4.2	14.576	9.41	43.563	6.472		0	0	0	0	0	0		1.487	0
20	stress	trinity_dn29092_c1_g10	stress.abiotic.unspecified	TRINITY_DN29092_c1_g10:358:CTTCT	44.968	12.601	16.818	9.41	73.513	15.102		11.676	45.357	29.129	20.128	15.953	8.39		1.487	36.048
20	stress	trinity_dn29092_c1_g10	stress.abiotic.unspecified	TRINITY_DN29092_c1_g10:358:TTTCT	11.991	3.15	5.606	2.091	87.126	2.157		5.838	17.445	13.755	4.026	6.717	15.382		5.947	0
20	stress	trinity_dn29162_c0_g2	stress.biotic.signalling.MLO-like	TRINITY_DN29162_c0_g2:741:C	419.701	107.109	163.698	145.332	461.498	77.669		5.838	8.722	3.237	9.057	10.075	54.536		11.894	47.313
20	stress	trinity_dn29162_c0_g2	stress.biotic.signalling.MLO-like	TRINITY_DN29162_c0_g2:741:T	55.46	4.2	19.061	5.228	6.807	25.89		0	0	0	0	0	0		0	0
20	stress	trinity_dn29162_c0_g2	stress.biotic.signalling.MLO-like	TRINITY_DN29162_c0_g2:987:A	53.962	16.801	1.121	1.046	1.361	40.992		0	0	0	0	0	0		0	0
20	stress	trinity_dn29162_c0_g2	stress.biotic.signalling.MLO-like	TRINITY_DN29162_c0_g2:987:G	542.613	138.612	411.488	373.263	633.028	157.495		5.004	16.573	13.755	28.179	16.792	97.885		28.247	78.854
20	stress	trinity_dn29350_c1_g203	stress.abiotic.cold	TRINITY_DN29350_c1_g203:578:C	1.499	1.05	3.364	5.228	0	8.63		64.221	39.251	20.228	32.204	37.783	2.797		0.743	12.391
20	stress	trinity_dn29350_c1_g203	stress.abiotic.cold	TRINITY_DN29350_c1_g203:578:T	0	0	0	0	0	0		64.221	9.595	80.104	5.032	8.396	11.187		0	0
20	stress	trinity_dn29350_c1_g203	stress.abiotic.cold	TRINITY_DN29350_c1_g203:638:A	0	0	0	0	0	0		70.059	25.295	38.029	16.102	17.632	5.593		0	0
20	stress	trinity_dn29350_c1_g203	stress.abiotic.cold	TRINITY_DN29350_c1_g203:638:G	0	0	0	3.137	0	4.315		39.2	16.573	4.855	8.051	11.755	6.992		2.23	18.024
20	stress	trinity_dn42204_c0_g1	stress.abiotic.heat	TRINITY_DN42204_c0_g1:288:CCA	0	1.05	2.242	1.046	5.445	0		2.502	2.617	0	3.019	3.358	4.195		0	1.126
20	stress	trinity_dn42204_c0_g1	stress.abiotic.heat	TRINITY_DN42204_c0_g1:288:TCA	40.471	66.156	71.758	34.503	149.748	23.732		0	0	0	0	0	0		7.434	25.909
20	stress	trinity_dn42204_c0_g1	stress.abiotic.heat	TRINITY_DN42204_c0_g1:288:TCC	10.493	28.352	15.697	7.319	28.588	10.787		14.179	11.339	11.328	20.128	15.113	12.585		0.743	9.012
20	stress	trinity_dn42204_c0_g1	stress.abiotic.heat	TRINITY_DN42204_c0_g1:288:TCCA	52.463	58.805	29.152	15.683	80.32	17.26		26.689	34.89	20.228	43.274	49.537	26.569		2.973	22.53
20	stress	trinity_dn42204_c0_g1	stress.abiotic.heat	TRINITY_DN42204_c0_g1:301:TGG	0	3.15	6.727	0	1.361	4.315		1.668	0	1.618	3.019	0.84	0		0	1.126
20	stress	trinity_dn42204_c0_g1	stress.abiotic.heat	TRINITY_DN42204_c0_g1:301:TGGT	22.484	8.401	2.242	3.137	23.143	0		8.34	13.956	4.855	9.057	19.311	6.992		0	6.759
20	stress	trinity_dn42204_c0_g1	stress.abiotic.heat	TRINITY_DN42204_c0_g1:301:TGT	41.97	63.006	76.243	36.594	142.942	21.575		0	0	0	0	0	0		7.434	20.277
20	stress	trinity_dn42204_c0_g1	stress.abiotic.heat	TRINITY_DN42204_c0_g1:301:TTG	1.499	4.2	0	0	4.084	0		0	0.872	0.809	3.019	0.84	1.398		0	0
20	stress	trinity_dn42204_c0_g1	stress.abiotic.heat	TRINITY_DN42204_c0_g1:304:GCCTTCAAGT	1.499	2.1	0	0	1.361	0		0	0.872	0.809	3.019	0.84	0		0	0
20	stress	trinity_dn42204_c0_g1	stress.abiotic.heat	TRINITY_DN42204_c0_g1:304:GCGA	23.983	10.501	1.121	2.091	20.42	0		8.34	13.084	4.046	7.045	15.113	6.992		0	5.632
20	stress	trinity_dn42204_c0_g1	stress.abiotic.heat	TRINITY_DN42204_c0_g1:304:GCT	43.469	61.955	77.364	36.594	144.303	21.575		0	0	0	0	0	0		8.177	20.277
20	stress	trinity_dn42204_c0_g1	stress.abiotic.heat	TRINITY_DN42204_c0_g1:423:CAACG	29.979	25.202	62.788	56.46	76.236	43.149		0	0	0	0	0	0		8.92	14.644
20	stress	trinity_dn42204_c0_g1	stress.abiotic.heat	TRINITY_DN42204_c0_g1:423:CTACCC	11.991	7.351	4.485	8.364	13.613	6.472		5.004	10.467	4.046	10.064	11.755	20.975		2.23	0
20	stress	trinity_dn42204_c0_g1	stress.abiotic.heat	TRINITY_DN42204_c0_g1:423:CTACCT	73.448	75.607	105.395	87.827	103.463	32.362		52.544	63.674	42.075	74.472	58.773	37.756		14.867	23.656
20	stress	trinity_dn42204_c0_g1	stress.abiotic.heat	TRINITY_DN42204_c0_g1:466:TTCAA	26.981	19.952	52.697	42.868	51.731	30.205		0	0	0	0	0	0		5.947	11.265
20	stress	trinity_dn42204_c0_g1	stress.abiotic.heat	TRINITY_DN42204_c0_g1:466:TTCATCAA	35.974	42.004	77.364	53.323	69.429	12.945		29.191	44.485	27.511	46.294	33.585	19.577		11.15	15.771
21	redox	trinity_dn25604_c0_g1	redox.heme	TRINITY_DN25604_c0_g1:599:C	196.36	5.25	35.879	16.729	21.782	8.63		1.668	0	0	4.026	0	2.797		0	3.379
21	redox	trinity_dn25604_c0_g1	redox.heme	TRINITY_DN25604_c0_g1:599:G	16.488	3.15	21.303	15.683	5.445	25.89		0	0	0	0	0	0		0	0
21	redox	trinity_dn28457_c0_g2	redox.misc	TRINITY_DN28457_c0_g2:203:C	1.499	0	0	1.046	2.723	2.157		20.017	6.106	5.664	24.153	2.519	4.195		0	3.379
21	redox	trinity_dn28457_c0_g2	redox.misc	TRINITY_DN28457_c0_g2:203:T	0	0	0	0	0	0		23.353	8.722	4.046	21.134	4.198	2.797		0	0
21	redox	trinity_dn29375_c0_g2	redox.thioredoxin	TRINITY_DN29375_c0_g2:70:A	16.488	5.25	14.576	2.091	35.395	4.315		0	0	0	0	0	0		2.23	0
21	redox	trinity_dn29375_c0_g2	redox.thioredoxin	TRINITY_DN29375_c0_g2:70:C	52.463	17.852	11.212	20.911	61.261	8.63		10.008	21.806	12.946	13.083	26.028	4.195		0	9.012
21	redox	trinity_dn31401_c0_g1	redox.heme	TRINITY_DN31401_c0_g1:443:G	65.953	10.501	51.576	37.64	66.706	12.945		0	0	0	0	0	0		0	0
21	redox	trinity_dn31401_c0_g1	redox.heme	TRINITY_DN31401_c0_g1:443:T	358.244	56.705	65.031	90.963	294.052	45.307		14.179	12.211	4.855	10.064	9.236	8.39		2.23	7.885
21	redox	trinity_dn7502_c0_g1	redox.peroxiredoxin	TRINITY_DN7502_c0_g1:263:GA	29.979	4.2	56.061	38.686	65.345	17.26		0	0	0	0	0	5.593		0	3.379
21	redox	trinity_dn7502_c0_g1	redox.peroxiredoxin	TRINITY_DN7502_c0_g1:263:GAA	35.974	5.25	38.121	19.866	24.504	47.464		0	0	0	0	0	0		2.973	0
22	polyamine metabolism	trinity_dn24767_c0_g1	polyamine metabolism.synthesis.N-carbamoylputrescine amidohydrolase	TRINITY_DN24767_c0_g1:1012:A	28.48	16.801	21.303	10.456	34.034	10.787		115.931	112.52	132.698	100.638	49.537	37.756		4.46	27.036
22	polyamine metabolism	trinity_dn24767_c0_g1	polyamine metabolism.synthesis.N-carbamoylputrescine amidohydrolase	TRINITY_DN24767_c0_g1:1012:G	0	0	0	0	0	0		1.668	22.678	2.427	11.07	10.075	5.593		0	0
23	nucleotide metabolism	trinity_dn16918_c0_g2	nucleotide metabolism.synthesis.unspecified	TRINITY_DN16918_c0_g2:788:A	1046.25	122.861	76.243	64.824	530.926	77.669		22.519	20.062	4.046	2.013	6.717	32.162		7.434	15.771
23	nucleotide metabolism	trinity_dn16918_c0_g2	nucleotide metabolism.synthesis.unspecified	TRINITY_DN16918_c0_g2:788:G	104.925	29.403	10.091	2.091	27.227	2.157		0	0	0	0	0	0		0.743	1.126
23	nucleotide metabolism	trinity_dn24103_c0_g1	nucleotide metabolism.salvage.NUDIX hydrolases	TRINITY_DN24103_c0_g1:186:C	151.392	107.109	13.455	7.319	89.849	69.039		0	0	0	0	0	0		2.23	0
23	nucleotide metabolism	trinity_dn24103_c0_g1	nucleotide metabolism.salvage.NUDIX hydrolases	TRINITY_DN24103_c0_g1:186:G	953.32	246.772	111.001	70.052	284.522	97.086		3.336	4.361	0.809	3.019	1.679	20.975		11.894	5.632
23	nucleotide metabolism	trinity_dn27511_c0_g9	nucleotide metabolism.synthesis.pyrimidine.CTP synthetase	TRINITY_DN27511_c0_g9:287:A	0	0	0	0	0	0		23.353	14.828	29.129	14.089	36.943	50.341		1.487	51.818
23	nucleotide metabolism	trinity_dn27511_c0_g9	nucleotide metabolism.synthesis.pyrimidine.CTP synthetase	TRINITY_DN27511_c0_g9:287:C	0	1.05	0	0	0	0		20.851	6.978	14.564	0	0	30.764		0	12.391
23	nucleotide metabolism	trinity_dn27511_c0_g9	nucleotide metabolism.synthesis.pyrimidine.CTP synthetase	TRINITY_DN27511_c0_g9:287:T	23.983	29.403	13.455	6.273	5.445	2.157		33.361	21.806	16.992	55.351	17.632	13.984		2.973	51.818
26	misc	trinity_dn12609_c0_g1	misc.acyl transferases	TRINITY_DN12609_c0_g1:436:CAAA	16.488	5.25	0	0	0	0		0	0	0	0	0	0		0	0
26	misc	trinity_dn12609_c0_g1	misc.acyl transferases	TRINITY_DN12609_c0_g1:436:CAAG	20.985	8.401	0	5.228	17.698	15.102		22.519	37.507	11.328	93.594	22.67	43.349		0.743	12.391
26	misc	trinity_dn12609_c0_g1	misc.acyl transferases	TRINITY_DN12609_c0_g1:436:GAAG	0	0	0	0	0	0		0.834	3.489	3.237	12.077	3.358	8.39		0	0
26	misc	trinity_dn18105_c0_g1	misc.cytochrome P450	TRINITY_DN18105_c0_g1:550:C	1.499	26.252	82.97	36.594	81.681	6.472		0	0	0	0	0	0		1.487	0
26	misc	trinity_dn18105_c0_g1	misc.cytochrome P450	TRINITY_DN18105_c0_g1:550:T	62.955	25.202	32.515	53.323	12.252	6.472		1.668	0	0.809	2.013	0	0		4.46	1.126
26	misc	trinity_dn26838_c2_g8	secondary metabolism.N misc.alkaloid-like	TRINITY_DN26838_c2_g8:577:ACG	35.974	1.05	3.364	1.046	31.311	8.63		103.42	154.388	12.137	79.504	99.914	40.552		3.717	2.253
26	misc	trinity_dn26838_c2_g8	secondary metabolism.N misc.alkaloid-like	TRINITY_DN26838_c2_g8:577:ATG	0	0	0	0	0	0		40.034	85.48	8.091	37.236	48.698	69.918		0	2.253
26	misc	trinity_dn26838_c2_g8	secondary metabolism.N misc.alkaloid-like	TRINITY_DN26838_c2_g8:577:GCC	41.97	3.15	5.606	2.091	10.891	17.26		8.34	56.696	1.618	3.019	22.67	5.593		0.743	4.506
26	misc	trinity_dn26838_c2_g8	secondary metabolism.N misc.alkaloid-like	TRINITY_DN26838_c2_g8:577:GCG	40.471	4.2	19.061	3.137	53.093	12.945		24.187	34.018	4.046	6.038	30.226	30.764		7.434	12.391
26	misc	trinity_dn26838_c2_g8	secondary metabolism.N misc.alkaloid-like	TRINITY_DN26838_c2_g8:874:C	97.431	12.601	23.546	25.093	115.715	23.732		178.484	320.987	55.83	126.804	211.583	152.421		14.124	20.277
26	misc	trinity_dn26838_c2_g8	secondary metabolism.N misc.alkaloid-like	TRINITY_DN26838_c2_g8:874:T	0	0	0	0	0	0		20.017	55.824	4.855	17.109	15.113	30.764		0	2.253
26	misc	trinity_dn26838_c2_g8	secondary metabolism.N misc.alkaloid-like	TRINITY_DN26838_c2_g8:879:C	0	0	0	0	0	0		30.025	48.846	7.282	36.23	42.82	32.162		0	5.632
26	misc	trinity_dn26838_c2_g8	secondary metabolism.N misc.alkaloid-like	TRINITY_DN26838_c2_g8:879:G	92.934	12.601	22.424	23.002	108.908	23.732		157.633	303.542	51.784	100.638	164.565	142.632		13.38	18.024
26	misc	trinity_dn28660_c0_g2	misc.O-methyl transferases	TRINITY_DN28660_c0_g2:827:AGG	37.473	1.05	25.788	3.137	25.866	10.787		0	0	0	0	0	0		6.69	5.632
26	misc	trinity_dn28660_c0_g2	misc.O-methyl transferases	TRINITY_DN28660_c0_g2:827:CGG	46.467	21.002	28.031	6.273	28.588	32.362		0.834	1.744	0	0	2.519	2.797		7.434	3.379
26	misc	trinity_dn28660_c0_g2	misc.O-methyl transferases	TRINITY_DN28660_c0_g2:827:CGGG	1.499	0	7.849	5.228	4.084	0		0	0	0	0	0.84	0		0	0
26	misc	trinity_dn29095_c0_g1	secondary metabolism.flavonoids.dihydroflavonols.flavonoid 3''-monooxygenase	TRINITY_DN29095_c0_g1:160:GTGAACG	104.925	6.301	19.061	17.774	50.37	4.315		0	0	0	0	0	0		1.487	3.379
26	misc	trinity_dn29095_c0_g1	secondary metabolism.flavonoids.dihydroflavonols.flavonoid 3''-monooxygenase	TRINITY_DN29095_c0_g1:160:GTGCACG	401.713	50.404	193.971	69.007	197.396	101.401		10.842	17.445	8.091	13.083	10.915	5.593		2.973	1.126
26	misc	trinity_dn29095_c0_g1	secondary metabolism.flavonoids.dihydroflavonols.flavonoid 3''-monooxygenase	TRINITY_DN29095_c0_g1:160:GTGCACTGCACG	52.463	0	0	3.137	0	0		5.004	11.339	3.237	4.026	0	4.195		0	3.379
26	misc	trinity_dn29095_c0_g1	secondary metabolism.flavonoids.dihydroflavonols.flavonoid 3''-monooxygenase	TRINITY_DN29095_c0_g1:160:GTGCAGG	1.499	0	0	0	0	0		0	0	0	2.013	0	0		0	0
26	misc	trinity_dn29350_c1_g15	misc.peroxidases	TRINITY_DN29350_c1_g15:194:AA	22.484	7.351	0	1.046	10.891	6.472		18.349	106.414	101.951	23.147	35.264	46.146		0	102.51
26	misc	trinity_dn29350_c1_g15	misc.peroxidases	TRINITY_DN29350_c1_g15:194:CA	0	0	0	0	0	0		25.855	11.339	5.664	15.096	5.877	2.797		0	13.518
26	misc	trinity_dn29350_c1_g15	misc.peroxidases	TRINITY_DN29350_c1_g15:194:CT	2.998	0	0	0	0	0		0	0	0	0	0	0		0	0
26	misc	trinity_dn29350_c1_g203	stress.abiotic.cold	TRINITY_DN29350_c1_g203:578:C	1.499	1.05	3.364	5.228	0	8.63		64.221	39.251	20.228	32.204	37.783	2.797		0.743	12.391
26	misc	trinity_dn29350_c1_g203	stress.abiotic.cold	TRINITY_DN29350_c1_g203:578:T	0	0	0	0	0	0		64.221	9.595	80.104	5.032	8.396	11.187		0	0
26	misc	trinity_dn29350_c1_g203	stress.abiotic.cold	TRINITY_DN29350_c1_g203:638:A	0	0	0	0	0	0		70.059	25.295	38.029	16.102	17.632	5.593		0	0
26	misc	trinity_dn29350_c1_g203	stress.abiotic.cold	TRINITY_DN29350_c1_g203:638:G	0	0	0	3.137	0	4.315		39.2	16.573	4.855	8.051	11.755	6.992		2.23	18.024
26	misc	trinity_dn30093_c0_g6	misc.cytochrome P450	TRINITY_DN30093_c0_g6:143:CC	908.352	197.417	228.729	59.597	349.867	64.724		15.013	12.211	7.282	2.013	1.679	9.788		21.557	22.53
26	misc	trinity_dn30093_c0_g6	misc.cytochrome P450	TRINITY_DN30093_c0_g6:143:CG	0	24.152	99.789	3.137	65.345	36.677		4.17	5.233	0	0	1.679	2.797		2.23	0
26	misc	trinity_dn30093_c0_g6	misc.cytochrome P450	TRINITY_DN30093_c0_g6:143:TC	32.976	19.952	14.576	3.137	36.756	8.63		0	0	0	0	0	0		2.23	0
26	misc	trinity_dn30376_c2_g1	misc.glutathione S transferases	TRINITY_DN30376_c2_g1:147:C	20.985	3.15	1.121	4.182	19.059	21.575		36.698	59.313	5.664	80.511	43.66	104.877		24.531	216.286
26	misc	trinity_dn30376_c2_g1	misc.glutathione S transferases	TRINITY_DN30376_c2_g1:147:T	0	0	0	0	0	0		3.336	13.956	4.855	18.115	3.358	11.187		1.487	0
27	RNA	trinity_dn20738_c0_g6	RNA.transcription	TRINITY_DN20738_c0_g6:332:ACCTA	20.985	22.052	7.849	2.091	0	4.315		15.013	20.062	2.427	8.051	24.349	22.374		0.743	0
27	RNA	trinity_dn20738_c0_g6	RNA.transcription	TRINITY_DN20738_c0_g6:332:CCGTA	56.959	30.453	26.909	19.866	111.631	4.315		0	0	0	0	0	0		0	2.253
27	RNA	trinity_dn20738_c0_g6	RNA.transcription	TRINITY_DN20738_c0_g6:332:CCGTG	83.94	31.503	59.425	17.774	110.269	64.724		34.195	52.335	20.228	45.287	48.698	40.552		0.743	21.403
27	RNA	trinity_dn21904_c0_g3	RNA.regulation of transcription.AP2/EREBP, APETALA2/Ethylene-responsive element binding protein family	TRINITY_DN21904_c0_g3:354:G	5.996	0	2.242	0	1.361	4.315		14.179	27.04	36.411	32.204	4.198	19.577		0	2.253
27	RNA	trinity_dn21904_c0_g3	RNA.regulation of transcription.AP2/EREBP, APETALA2/Ethylene-responsive element binding protein family	TRINITY_DN21904_c0_g3:354:T	0	0	0	0	0	0		3.336	16.573	14.564	23.147	2.519	8.39		0	0
27	RNA	trinity_dn21979_c0_g8	RNA.regulation of transcription.C2H2 zinc finger family	TRINITY_DN21979_c0_g8:65:C	0	0	0	0	0	0		4.17	10.467	2.427	7.045	4.198	4.195		0	0
27	RNA	trinity_dn21979_c0_g8	RNA.regulation of transcription.C2H2 zinc finger family	TRINITY_DN21979_c0_g8:65:G	406.21	88.208	50.455	34.503	298.136	49.622		75.063	66.291	39.647	73.466	52.896	88.096		14.867	83.36
27	RNA	trinity_dn23914_c0_g1	RNA.regulation of transcription.WRKY domain transcription factor family	TRINITY_DN23914_c0_g1:171:A	0	0	0	0	0	0		35.864	2.617	0.809	13.083	5.877	9.788		0	4.506
27	RNA	trinity_dn23914_c0_g1	RNA.regulation of transcription.WRKY domain transcription factor family	TRINITY_DN23914_c0_g1:171:G	25.482	2.1	11.212	0	1.361	30.205		206.841	45.357	16.992	71.453	62.132	29.365		10.407	3.379
27	RNA	trinity_dn23914_c0_g1	RNA.regulation of transcription.WRKY domain transcription factor family	TRINITY_DN23914_c0_g1:185:GATCGCCGCCGCA	22.484	2.1	7.849	1.046	1.361	19.417		188.492	34.018	14.564	69.44	48.698	22.374		3.717	0
27	RNA	trinity_dn23914_c0_g1	RNA.regulation of transcription.WRKY domain transcription factor family	TRINITY_DN23914_c0_g1:185:GATCGCCGCCGCTGCA	0	0	0	1.046	0	2.157		19.183	0	0	0	0	5.593		2.973	0
27	RNA	trinity_dn23914_c0_g1	RNA.regulation of transcription.WRKY domain transcription factor family	TRINITY_DN23914_c0_g1:185:GGTCGCCGCCGCTGCA	0	0	1.121	0	0	10.787		10.842	9.595	0	6.038	1.679	8.39		2.23	2.253
27	RNA	trinity_dn23914_c0_g1	RNA.regulation of transcription.WRKY domain transcription factor family	TRINITY_DN23914_c0_g1:185:TATCGCCGCCGCCGCA	0	0	0	0	0	0		30.025	2.617	0.809	19.121	8.396	11.187		0.743	3.379
27	RNA	trinity_dn23914_c0_g1	RNA.regulation of transcription.WRKY domain transcription factor family	TRINITY_DN23914_c0_g1:774:A	16.488	1.05	1.121	0	0	15.102		150.126	40.123	7.282	44.281	58.773	30.764		8.177	6.759
27	RNA	trinity_dn23914_c0_g1	RNA.regulation of transcription.WRKY domain transcription factor family	TRINITY_DN23914_c0_g1:774:T	0	0	0	0	0	0		23.353	6.106	0.809	6.038	8.396	8.39		2.973	3.379
27	RNA	trinity_dn24913_c2_g1	RNA.regulation of transcription.WRKY domain transcription factor family	TRINITY_DN24913_c2_g1:231:A	0	0	0	0	0	0		11.676	14.828	16.183	29.185	6.717	51.739		0	0
27	RNA	trinity_dn24913_c2_g1	RNA.regulation of transcription.WRKY domain transcription factor family	TRINITY_DN24913_c2_g1:231:C	283.298	172.215	22.424	65.87	88.488	213.59		89.242	53.207	55.83	104.664	52.056	232.127		35.681	46.186
27	RNA	trinity_dn24913_c2_g1	RNA.regulation of transcription.WRKY domain transcription factor family	TRINITY_DN24913_c2_g1:231:T	13.49	2.1	0	0	10.891	25.89		0	0	0	0	0	0		0	0
27	RNA	trinity_dn25799_c0_g31	RNA.regulation of transcription.C2H2 zinc finger family	TRINITY_DN25799_c0_g31:173:A	476.66	112.36	210.789	149.514	397.514	140.236		230.194	259.93	136.743	230.462	70.528	190.177		27.504	154.329
27	RNA	trinity_dn25799_c0_g31	RNA.regulation of transcription.C2H2 zinc finger family	TRINITY_DN25799_c0_g31:173:G	49.465	18.902	21.303	21.957	38.118	6.472		0	0	0	0	0	0		1.487	33.795
27	RNA	trinity_dn25881_c0_g2	RNA.regulation of transcription.AP2/EREBP, APETALA2/Ethylene-responsive element binding protein family	TRINITY_DN25881_c0_g2:417:G	0	0	0	1.046	0	8.63		7.506	36.634	29.938	124.791	9.236	20.975		0	15.771
27	RNA	trinity_dn25881_c0_g2	RNA.regulation of transcription.AP2/EREBP, APETALA2/Ethylene-responsive element binding protein family	TRINITY_DN25881_c0_g2:417:T	0	0	0	0	0	0		6.672	32.273	28.32	74.472	15.113	2.797		0	0
27	RNA	trinity_dn26132_c1_g12	RNA.regulation of transcription.WRKY domain transcription factor family	TRINITY_DN26132_c1_g12:564:ACGTTGCTAAG	2.998	0	4.485	0	27.227	6.472		7.506	0.872	4.855	14.089	0	5.593		1.487	0
27	RNA	trinity_dn26132_c1_g12	RNA.regulation of transcription.WRKY domain transcription factor family	TRINITY_DN26132_c1_g12:564:ACGTTGCTAATAAG	0	0	0	0	0	0		7.506	30.529	7.282	8.051	10.075	9.788		0	0
27	RNA	trinity_dn26132_c1_g12	RNA.regulation of transcription.WRKY domain transcription factor family	TRINITY_DN26132_c1_g12:564:GCGTCGCTAAG	4.497	1.05	0	2.091	5.445	2.157		4.17	0.872	0	6.038	8.396	5.593		0.743	6.759
27	RNA	trinity_dn26132_c1_g12	RNA.regulation of transcription.WRKY domain transcription factor family	TRINITY_DN26132_c1_g12:564:GCGTCGCTGAG	4.497	1.05	0	4.182	16.336	0		0	0	0.809	0	0	0		0	0
27	RNA	trinity_dn26450_c0_g4	RNA.RNA binding	TRINITY_DN26450_c0_g4:609:C	125.91	37.803	85.213	90.963	330.808	51.779		3.336	14.828	2.427	21.134	5.038	2.797		0	10.138
27	RNA	trinity_dn26450_c0_g4	RNA.RNA binding	TRINITY_DN26450_c0_g4:609:T	26.981	8.401	7.849	3.137	35.395	17.26		0	0	0	0	0	0		0	0
27	RNA	trinity_dn26542_c0_g8	RNA.regulation of transcription.WRKY domain transcription factor family	TRINITY_DN26542_c0_g8:823:A	10.493	7.351	2.242	12.547	62.622	4.315		0	0	0	0	0	0		0.743	0
27	RNA	trinity_dn26542_c0_g8	RNA.regulation of transcription.WRKY domain transcription factor family	TRINITY_DN26542_c0_g8:823:G	134.904	61.955	48.212	79.462	401.598	45.307		1.668	1.744	1.618	1.006	0.84	30.764		23.044	30.415
27	RNA	trinity_dn28098_c0_g1	RNA.RNA binding	TRINITY_DN28098_c0_g1:147:CAGTG	71.949	15.751	28.031	53.323	80.32	38.834		25.021	29.656	24.274	16.102	15.953	18.179		0	0
27	RNA	trinity_dn28098_c0_g1	RNA.RNA binding	TRINITY_DN28098_c0_g1:147:CGGTA	13.49	6.301	4.485	20.911	115.715	4.315		5.838	7.85	3.237	19.121	0.84	1.398		0	3.379
27	RNA	trinity_dn28098_c0_g1	RNA.RNA binding	TRINITY_DN28098_c0_g1:147:CGGTG	2.998	1.05	5.606	0	14.975	4.315		0	4.361	2.427	0	0	2.797		0	3.379
27	RNA	trinity_dn28098_c0_g1	RNA.RNA binding	TRINITY_DN28098_c0_g1:147:TGGTA	10.493	5.25	10.091	2.091	20.42	4.315		0	0	0	0	0	0		0	2.253
27	RNA	trinity_dn28392_c0_g1	RNA.regulation of transcription.WRKY domain transcription factor family	TRINITY_DN28392_c0_g1:266:GGACGG	1.499	8.401	4.485	19.866	4.084	10.787		0.834	1.744	0	10.064	3.358	2.797		0	2.253
27	RNA	trinity_dn28392_c0_g1	RNA.regulation of transcription.WRKY domain transcription factor family	TRINITY_DN28392_c0_g1:266:TGGACGA	0	0	0	0	0	0		19.183	6.106	8.091	22.14	5.877	9.788		0	6.759
27	RNA	trinity_dn28392_c0_g1	RNA.regulation of transcription.WRKY domain transcription factor family	TRINITY_DN28392_c0_g1:266:TGGACGG	40.471	36.753	19.061	29.276	70.79	10.787		16.681	22.678	9.71	28.179	21.83	11.187		5.947	24.783
27	RNA	trinity_dn28392_c0_g1	RNA.regulation of transcription.WRKY domain transcription factor family	TRINITY_DN28392_c0_g1:266:TGGCGG	10.493	29.403	22.424	8.364	36.756	6.472		43.37	40.996	12.946	43.274	26.868	26.569		2.973	0
27	RNA	trinity_dn28770_c0_g9	RNA.regulation of transcription.AP2/EREBP, APETALA2/Ethylene-responsive element binding protein family	TRINITY_DN28770_c0_g9:516:AGC	0	0	0	0	0	2.157		20.851	6.106	1.618	13.083	9.236	15.382		0	0
27	RNA	trinity_dn28770_c0_g9	RNA.regulation of transcription.AP2/EREBP, APETALA2/Ethylene-responsive element binding protein family	TRINITY_DN28770_c0_g9:516:GGA	0	0	0	0	0	0		65.889	5.233	7.282	13.083	11.755	16.78		0	12.391
27	RNA	trinity_dn28770_c0_g9	RNA.regulation of transcription.AP2/EREBP, APETALA2/Ethylene-responsive element binding protein family	TRINITY_DN28770_c0_g9:516:GGC	2.998	4.2	0	0	1.361	0		62.553	25.295	7.282	17.109	15.953	30.764		0.743	11.265
27	RNA	trinity_dn29365_c0_g4	RNA.regulation of transcription.Aux/IAA family	TRINITY_DN29365_c0_g4:145:CAGAGAGA	0	0	1.121	4.182	0	0		0	0	27.511	0	0	0		0	0
27	RNA	trinity_dn29365_c0_g4	RNA.regulation of transcription.Aux/IAA family	TRINITY_DN29365_c0_g4:145:CAGAGAGG	14.989	5.25	7.849	11.501	5.445	4.315		34.195	67.163	123.797	45.287	24.349	15.382		5.203	10.138
27	RNA	trinity_dn29365_c0_g4	RNA.regulation of transcription.Aux/IAA family	TRINITY_DN29365_c0_g4:145:CAGAGG	0	0	0	0	0	0		16.681	54.952	21.847	29.185	5.877	2.797		0	7.885
27	RNA	trinity_dn29365_c0_g4	RNA.regulation of transcription.Aux/IAA family	TRINITY_DN29365_c0_g4:242:A	0	0	0	0	0	0		10.008	35.762	17.801	9.057	15.953	2.797		0	9.012
27	RNA	trinity_dn29365_c0_g4	RNA.regulation of transcription.Aux/IAA family	TRINITY_DN29365_c0_g4:242:C	23.983	3.15	3.364	3.137	5.445	2.157		29.191	51.463	80.913	31.198	17.632	8.39		0	11.265
27	RNA	trinity_dn29365_c0_g4	RNA.regulation of transcription.Aux/IAA family	TRINITY_DN29365_c0_g4:56:A	4.497	2.1	3.364	11.501	4.084	4.315		16.681	32.273	74.44	27.172	18.472	11.187		2.23	5.632
27	RNA	trinity_dn29365_c0_g4	RNA.regulation of transcription.Aux/IAA family	TRINITY_DN29365_c0_g4:56:G	0	0	0	0	0	0		10.008	35.762	12.946	18.115	2.519	1.398		0	7.885
27	RNA	trinity_dn29578_c0_g2	RNA.regulation of transcription.C2C2(Zn) GATA transcription factor family	TRINITY_DN29578_c0_g2:371:CC	2.998	4.2	1.121	4.182	1.361	8.63		0.834	0	1.618	0	0.84	0		0	7.885
27	RNA	trinity_dn29578_c0_g2	RNA.regulation of transcription.C2C2(Zn) GATA transcription factor family	TRINITY_DN29578_c0_g2:371:CCACGGCCGGC	0	0	0	0	0	0		5.838	9.595	6.473	13.083	5.877	8.39		0.743	0
27	RNA	trinity_dn29578_c0_g2	RNA.regulation of transcription.C2C2(Zn) GATA transcription factor family	TRINITY_DN29578_c0_g2:371:CCGCGGCCGGC	77.944	23.102	8.97	1.046	21.782	12.945		30.025	25.295	6.473	19.121	20.151	16.78		0	33.795
27	RNA	trinity_dn29578_c0_g2	RNA.regulation of transcription.C2C2(Zn) GATA transcription factor family	TRINITY_DN29578_c0_g2:371:TCGCGGCCGGC	43.469	14.701	12.333	9.41	4.084	4.315		15.013	21.806	10.519	17.109	13.434	18.179		2.23	0
27	RNA	trinity_dn30036_c2_g6	RNA.regulation of transcription.AP2/EREBP, APETALA2/Ethylene-responsive element binding protein family	TRINITY_DN30036_c2_g6:476:GTCCTCCC	0	0	0	0	0	0		13.345	50.59	34.793	78.498	5.877	2.797		0	0
27	RNA	trinity_dn30036_c2_g6	RNA.regulation of transcription.AP2/EREBP, APETALA2/Ethylene-responsive element binding protein family	TRINITY_DN30036_c2_g6:476:GTCCTCCTCCC	4.497	1.05	0	0	2.723	0		3.336	7.85	18.61	39.249	4.198	6.992		0.743	16.897
27	RNA	trinity_dn30322_c3_g16	RNA.regulation of transcription.C2C2(Zn) CO-like, Constans-like zinc finger family	TRINITY_DN30322_c3_g16:288:C	352.249	126.011	59.425	23.002	311.749	45.307		87.574	157.877	69.585	115.734	162.886	153.819		62.441	176.859
27	RNA	trinity_dn30322_c3_g16	RNA.regulation of transcription.C2C2(Zn) CO-like, Constans-like zinc finger family	TRINITY_DN30322_c3_g16:288:G	0	0	0	0	0	0		55.88	41.868	50.975	58.37	56.254	33.561		0	0
27	RNA	trinity_dn30322_c3_g16	RNA.regulation of transcription.C2C2(Zn) CO-like, Constans-like zinc finger family	TRINITY_DN30322_c3_g16:288:T	35.974	28.352	10.091	0	0	0		0	0	0	0	0	0		0	0
27	RNA	trinity_dn30322_c3_g2	RNA.regulation of transcription.C2C2(Zn) CO-like, Constans-like zinc finger family	TRINITY_DN30322_c3_g2:170:CC	0	0	0	0	0	0		10.842	10.467	4.046	12.077	5.038	13.984		0	0
27	RNA	trinity_dn30322_c3_g2	RNA.regulation of transcription.C2C2(Zn) CO-like, Constans-like zinc finger family	TRINITY_DN30322_c3_g2:170:CCTGCGGCAGGAAC	169.379	55.655	40.364	11.501	89.849	43.149		47.54	77.63	37.22	44.281	48.698	62.926		14.867	47.313
27	RNA	trinity_dn30322_c3_g2	RNA.regulation of transcription.C2C2(Zn) CO-like, Constans-like zinc finger family	TRINITY_DN30322_c3_g2:297:G	256.317	130.211	128.94	58.551	127.967	81.984		201.836	307.904	253.259	141.9	222.498	236.322		35.681	130.673
27	RNA	trinity_dn30322_c3_g2	RNA.regulation of transcription.C2C2(Zn) CO-like, Constans-like zinc finger family	TRINITY_DN30322_c3_g2:297:T	79.443	12.601	25.788	10.456	43.563	19.417		0	0	0	0	0	0		17.84	0
27	RNA	trinity_dn30322_c3_g21	RNA.regulation of transcription.C2C2(Zn) CO-like, Constans-like zinc finger family	TRINITY_DN30322_c3_g21:170:CC	0	0	0	0	0	0		10.008	9.595	4.046	8.051	3.358	5.593		0	0
27	RNA	trinity_dn30322_c3_g21	RNA.regulation of transcription.C2C2(Zn) CO-like, Constans-like zinc finger family	TRINITY_DN30322_c3_g21:170:CCTGCGGCAGGAAC	223.341	66.156	39.243	7.319	117.076	43.149		57.548	101.181	41.266	44.281	82.282	85.3		15.61	98.005
27	RNA	trinity_dn30594_c0_g1	RNA.regulation of transcription.GRAS transcription factor family	TRINITY_DN30594_c0_g1:224:CTCA	68.951	17.852	49.334	35.549	32.672	15.102		0	0	0	5.032	8.396	0		8.177	29.289
27	RNA	trinity_dn30594_c0_g1	RNA.regulation of transcription.GRAS transcription factor family	TRINITY_DN30594_c0_g1:224:CTCC	0	0	0	0	0	0		30.025	46.229	20.228	20.128	50.377	27.967		0	40.554
27	RNA	trinity_dn30594_c0_g1	RNA.regulation of transcription.GRAS transcription factor family	TRINITY_DN30594_c0_g1:224:CTCG	17.987	0	0	0	19.059	0		6.672	0	8.9	12.077	0	13.984		0.743	27.036
27	RNA	trinity_dn30594_c0_g1	RNA.regulation of transcription.GRAS transcription factor family	TRINITY_DN30594_c0_g1:224:GTCA	92.934	55.655	96.425	78.417	25.866	49.622		85.072	48.846	88.195	107.683	73.886	100.682		6.69	41.68
27	RNA	trinity_dn30763_c0_g2	RNA.regulation of transcription.HB,Homeobox transcription factor family	TRINITY_DN30763_c0_g2:280:CCCCTGACTCAAGGCAGAC	52.463	13.651	15.697	2.091	5.445	12.945		30.859	43.612	26.701	101.645	30.226	19.577		0	0
27	RNA	trinity_dn30763_c0_g2	RNA.regulation of transcription.HB,Homeobox transcription factor family	TRINITY_DN30763_c0_g2:280:CCCCTGACTCAAGGGAGAC	59.957	12.601	34.758	73.189	66.706	21.575		95.914	87.225	78.486	111.708	100.754	102.08		0	51.818
27	RNA	trinity_dn30763_c0_g2	RNA.regulation of transcription.HB,Homeobox transcription factor family	TRINITY_DN30763_c0_g2:280:CCCCTGATTCAAGGGAGAC	1.499	10.501	0	0	2.723	0		0	0	0	0	0	0		0	0
27	RNA	trinity_dn30763_c0_g2	RNA.regulation of transcription.HB,Homeobox transcription factor family	TRINITY_DN30763_c0_g2:280:TCCCTGACTCAAGGGAGAC	19.486	2.1	7.849	14.638	28.588	4.315		0	0	0	0	0	0		0	0
27	RNA	trinity_dn30844_c2_g1	RNA.processing.splicing	TRINITY_DN30844_c2_g1:164:ATTTTTTTTA	14.989	1.05	0	0	1.361	4.315		5.838	8.722	16.992	32.204	15.953	23.772		1.487	9.012
27	RNA	trinity_dn30844_c2_g1	RNA.processing.splicing	TRINITY_DN30844_c2_g1:164:ATTTTTTTTTAAA	5.996	0	0	3.137	0	0		0	0	0	0	0	0		0	0
27	RNA	trinity_dn30844_c2_g1	RNA.processing.splicing	TRINITY_DN30844_c2_g1:164:ATTTTTTTTTTA	0	0	0	0	0	0		8.34	13.956	8.9	12.077	0.84	9.788		0	10.138
27	RNA	trinity_dn30844_c2_g1	RNA.processing.splicing	TRINITY_DN30844_c2_g1:164:ATTTTTTTTTTAA	0	0	0	0	0	0		0	2.617	1.618	0	0.84	4.195		0	0
27	RNA	trinity_dn31068_c1_g3	RNA.regulation of transcription.C3H zinc finger family	TRINITY_DN31068_c1_g3:620:C	7.495	1.05	1.121	1.046	23.143	2.157		0	0	0	0	0	0		0	0
27	RNA	trinity_dn31068_c1_g3	RNA.regulation of transcription.C3H zinc finger family	TRINITY_DN31068_c1_g3:620:G	0	0	0	0	2.723	2.157		1.668	4.361	6.473	6.038	3.358	2.797		0	0
27	RNA	trinity_dn31068_c1_g3	RNA.regulation of transcription.C3H zinc finger family	TRINITY_DN31068_c1_g3:620:T	20.985	2.1	2.242	2.091	28.588	10.787		26.689	64.546	48.548	63.402	21.83	13.984		0	3.379
27	RNA	trinity_dn3233_c0_g1	RNA.regulation of transcription.WRKY domain transcription factor family	TRINITY_DN3233_c0_g1:110:CGA	56.959	10.501	23.546	18.82	38.118	6.472		0	2.617	0	0	1.679	19.577		4.46	34.921
27	RNA	trinity_dn3233_c0_g1	RNA.regulation of transcription.WRKY domain transcription factor family	TRINITY_DN3233_c0_g1:110:CGG	164.882	50.404	69.516	82.599	480.557	118.661		0	0	0	2.013	0	20.975		19.327	32.668
27	RNA	trinity_dn3233_c0_g1	RNA.regulation of transcription.WRKY domain transcription factor family	TRINITY_DN3233_c0_g1:110:TGG	29.979	4.2	12.333	47.05	126.606	21.575		0	0	0	0	0	0		4.46	0
27	RNA	trinity_dn3233_c0_g1	RNA.regulation of transcription.WRKY domain transcription factor family	TRINITY_DN3233_c0_g1:154:AAC	31.478	5.25	16.818	50.187	148.387	17.26		0	0	0	0	0	0		3.717	0
27	RNA	trinity_dn3233_c0_g1	RNA.regulation of transcription.WRKY domain transcription factor family	TRINITY_DN3233_c0_g1:154:GAC	221.842	50.404	85.213	75.28	408.405	116.503		0	2.617	0	2.013	1.679	36.357		15.61	61.957
27	RNA	trinity_dn3233_c0_g1	RNA.regulation of transcription.WRKY domain transcription factor family	TRINITY_DN3233_c0_g1:154:GAT	0	4.2	0	20.911	98.017	0		0	0	0	0	0	0		0	0
27	RNA	trinity_dn3233_c0_g1	RNA.regulation of transcription.WRKY domain transcription factor family	TRINITY_DN3233_c0_g1:189:C	50.964	17.852	31.394	44.959	183.782	38.834		0	0	0	0	0	0		3.717	0
27	RNA	trinity_dn3233_c0_g1	RNA.regulation of transcription.WRKY domain transcription factor family	TRINITY_DN3233_c0_g1:189:G	70.45	13.651	17.94	35.549	178.337	30.205		0	0.872	0	1.006	0.84	12.585		4.46	29.289
27	RNA	trinity_dn3233_c0_g1	RNA.regulation of transcription.WRKY domain transcription factor family	TRINITY_DN3233_c0_g1:91:C	215.846	57.755	89.698	99.328	517.313	122.976		0	1.744	0	2.013	1.679	39.154		23.787	65.336
27	RNA	trinity_dn3233_c0_g1	RNA.regulation of transcription.WRKY domain transcription factor family	TRINITY_DN3233_c0_g1:91:T	26.981	4.2	11.212	39.731	117.076	19.417		0	0	0	0	0	0		2.973	0
28	DNA	trinity_dn27381_c1_g10	DNA.unspecified	TRINITY_DN27381_c1_g10:1722:A	0	0	0	0	0	0		10.008	6.106	0.809	28.179	4.198	2.797		0	7.885
28	DNA	trinity_dn27381_c1_g10	DNA.unspecified	TRINITY_DN27381_c1_g10:1722:G	35.974	8.401	23.546	11.501	27.227	6.472		75.897	70.652	44.502	109.696	30.226	20.975		5.947	324.429
28	DNA	trinity_dn29619_c4_g1	DNA.synthesis/chromatin structure.histone.core.H4	TRINITY_DN29619_c4_g1:556:A	0	0	0	0	0	0		24.187	35.762	24.274	94.6	16.792	69.918		1.487	14.644
28	DNA	trinity_dn29619_c4_g1	DNA.synthesis/chromatin structure.histone.core.H4	TRINITY_DN29619_c4_g1:556:C	491.649	176.416	169.304	83.644	524.12	43.149		159.301	102.925	92.241	262.666	133.499	152.421		5.947	52.945
28	DNA	trinity_dn29619_c4_g1	DNA.synthesis/chromatin structure.histone.core.H4	TRINITY_DN29619_c4_g1:556:G	1.499	0	0	0	0	0		0	0	0	0	0	0		0	0
28	DNA	trinity_dn31045_c0_g2	DNA.unspecified	TRINITY_DN31045_c0_g2:1246:A	35.974	21.002	6.727	20.911	12.252	12.945		0	0	0	0	0	0		0	0
28	DNA	trinity_dn31045_c0_g2	DNA.unspecified	TRINITY_DN31045_c0_g2:1246:G	110.921	33.603	63.91	49.141	114.353	34.52		3.336	5.233	1.618	10.064	5.038	11.187		7.434	6.759
29	protein	trinity_dn11389_c0_g1	protein.folding	TRINITY_DN11389_c0_g1:40:A	20.985	9.451	2.242	6.273	14.975	2.157		0	0	0	0	0	0		0	0
29	protein	trinity_dn11389_c0_g1	protein.folding	TRINITY_DN11389_c0_g1:40:G	160.386	46.204	75.122	38.686	119.799	49.622		2.502	5.233	0	15.096	5.877	11.187		0	2.253
29	protein	trinity_dn11389_c0_g1	protein.folding	TRINITY_DN11389_c0_g1:469:C	8.994	22.052	20.182	37.64	39.479	2.157		0	0	0	0	0	0		0	1.126
29	protein	trinity_dn11389_c0_g1	protein.folding	TRINITY_DN11389_c0_g1:469:T	467.666	210.019	269.093	191.336	494.17	101.401		12.511	32.273	8.091	17.109	11.755	20.975		0.743	3.379
29	protein	trinity_dn11389_c0_g1	protein.folding	TRINITY_DN11389_c0_g1:50:A	206.852	63.006	102.031	57.505	171.53	62.567		3.336	7.85	0	17.109	9.236	11.187		0	2.253
29	protein	trinity_dn11389_c0_g1	protein.folding	TRINITY_DN11389_c0_g1:50:T	29.979	11.551	3.364	9.41	24.504	2.157		0	0	0	0	0	0		0	0
29	protein	trinity_dn11389_c0_g1	protein.folding	TRINITY_DN11389_c0_g1:65:G	41.97	14.701	7.849	9.41	28.588	2.157		0	0	0	0	0	0		0	0
29	protein	trinity_dn11389_c0_g1	protein.folding	TRINITY_DN11389_c0_g1:65:T	265.311	77.707	141.274	78.417	228.707	64.724		4.17	8.722	0.809	17.109	13.434	15.382		0	2.253
29	protein	trinity_dn16819_c0_g7	protein.synthesis.ribosomal protein.eukaryotic.40S subunit.S26	TRINITY_DN16819_c0_g7:249:C	446.681	206.868	173.789	85.735	724.238	278.314		169.309	235.507	98.714	271.723	173.801	132.844		8.92	109.269
29	protein	trinity_dn16819_c0_g7	protein.synthesis.ribosomal protein.eukaryotic.40S subunit.S26	TRINITY_DN16819_c0_g7:249:T	0	0	0	0	0	0		9.174	19.189	2.427	24.153	13.434	12.585		0	0
29	protein	trinity_dn20312_c0_g1	signalling.receptor kinases.S-locus glycoprotein like	TRINITY_DN20312_c0_g1:364:A	0	0	0	0	0	0		1.668	6.978	8.091	16.102	2.519	2.797		1.487	0
29	protein	trinity_dn20312_c0_g1	signalling.receptor kinases.S-locus glycoprotein like	TRINITY_DN20312_c0_g1:364:G	0	0	0	0	0	0		17.515	90.714	78.486	104.664	26.868	19.577		0.743	4.506
29	protein	trinity_dn20312_c0_g1	signalling.receptor kinases.S-locus glycoprotein like	TRINITY_DN20312_c0_g1:480:AAC	0	0	0	0	0	0		16.681	61.057	44.502	46.294	29.387	12.585		0	0
29	protein	trinity_dn20312_c0_g1	signalling.receptor kinases.S-locus glycoprotein like	TRINITY_DN20312_c0_g1:480:GAT	0	0	0	0	2.723	0		3.336	11.339	14.564	40.255	4.198	1.398		0	0
29	protein	trinity_dn22551_c0_g4	protein.degradation.AAA type	TRINITY_DN22551_c0_g4:168:C	2.998	2.1	2.242	4.182	5.445	4.315		31.693	27.04	16.992	47.3	14.273	26.569		2.23	12.391
29	protein	trinity_dn22551_c0_g4	protein.degradation.AAA type	TRINITY_DN22551_c0_g4:168:T	0	0	0	0	0	0		11.676	4.361	5.664	12.077	5.038	4.195		0	0
29	protein	trinity_dn22551_c0_g4	protein.degradation.AAA type	TRINITY_DN22551_c0_g4:283:A	0	0	0	0	0	0		5.004	0	0	10.064	3.358	2.797		0	4.506
29	protein	trinity_dn22551_c0_g4	protein.degradation.AAA type	TRINITY_DN22551_c0_g4:283:C	0	3.15	1.121	0	9.529	0		32.527	20.934	13.755	42.268	10.075	15.382		1.487	12.391
29	protein	trinity_dn22551_c0_g4	protein.degradation.AAA type	TRINITY_DN22551_c0_g4:283:T	0	0	0	0	0	0		10.842	20.934	10.519	21.134	5.038	8.39		0	0
29	protein	trinity_dn22551_c0_g4	protein.degradation.AAA type	TRINITY_DN22551_c0_g4:363:C	0	1.05	0	0	2.723	0		11.676	9.595	4.046	10.064	2.519	4.195		0	5.632
29	protein	trinity_dn22551_c0_g4	protein.degradation.AAA type	TRINITY_DN22551_c0_g4:363:T	0	0	0	0	0	0		7.506	10.467	3.237	15.096	4.198	5.593		0	1.126
29	protein	trinity_dn22830_c1_g5	protein.synthesis.ribosomal protein.eukaryotic.60S subunit.L14	TRINITY_DN22830_c1_g5:247:A	313.277	94.508	127.819	111.874	456.052	170.44		120.101	181.428	65.54	264.679	119.226	104.877		5.203	69.842
29	protein	trinity_dn22830_c1_g5	protein.synthesis.ribosomal protein.eukaryotic.60S subunit.L14	TRINITY_DN22830_c1_g5:247:T	0	0	0	0	0	0		6.672	29.656	9.71	40.255	5.038	18.179		1.487	10.138
29	protein	trinity_dn22830_c1_g5	protein.synthesis.ribosomal protein.eukaryotic.60S subunit.L14	TRINITY_DN22830_c1_g5:280:CACATCA	0	0	0	0	0	0		7.506	23.551	7.282	27.172	4.198	18.179		0.743	6.759
29	protein	trinity_dn22830_c1_g5	protein.synthesis.ribosomal protein.eukaryotic.60S subunit.L14	TRINITY_DN22830_c1_g5:280:CACATCG	214.347	63.006	109.88	67.961	333.531	101.401		103.42	128.221	47.739	168.066	78.084	74.113		5.947	50.692
29	protein	trinity_dn22830_c1_g5	protein.synthesis.ribosomal protein.eukaryotic.60S subunit.L14	TRINITY_DN22830_c1_g5:280:GACGTCG	1.499	0	0	0	2.723	0		0	0	0	0	0.84	0		0	1.126
29	protein	trinity_dn23013_c0_g5	protein.folding	TRINITY_DN23013_c0_g5:171:AT	25.482	40.954	89.698	74.234	100.74	25.89		18.349	34.89	25.892	29.185	5.038	18.179		0	6.759
29	protein	trinity_dn23013_c0_g5	protein.folding	TRINITY_DN23013_c0_g5:171:ATGAAAATCACAGACT	256.317	137.562	71.758	167.289	40.84	86.299		23.353	34.018	28.32	7.045	12.594	13.984		2.973	47.313
29	protein	trinity_dn23013_c0_g5	protein.folding	TRINITY_DN23013_c0_g5:171:ATGAAAATCAGACT	0	0	0	0	0	0		11.676	6.106	9.71	26.166	15.113	18.179		0	9.012
29	protein	trinity_dn23013_c0_g5	protein.folding	TRINITY_DN23013_c0_g5:171:ATGAAAATCAGAGACT	235.332	130.211	216.396	136.968	145.664	202.802		39.2	74.141	81.722	68.434	66.33	74.113		2.973	0
29	protein	trinity_dn23013_c0_g5	protein.folding	TRINITY_DN23013_c0_g5:279:AAGTT	25.482	8.401	0	0	0	12.945		2.502	11.339	14.564	11.07	0	0		2.973	9.012
29	protein	trinity_dn23013_c0_g5	protein.folding	TRINITY_DN23013_c0_g5:279:TAGTC	0	0	0	0	0	0		5.004	9.595	8.091	17.109	10.075	2.797		0	6.759
29	protein	trinity_dn23013_c0_g5	protein.folding	TRINITY_DN23013_c0_g5:279:TAGTT	283.298	112.36	276.941	241.523	178.337	194.172		50.042	61.93	86.577	68.434	39.462	68.519		6.69	24.783
29	protein	trinity_dn23036_c3_g58	protein.synthesis.ribosomal protein.eukaryotic.60S subunit.L40	TRINITY_DN23036_c3_g58:309:A	47.966	15.751	17.94	7.319	21.782	19.417		0	0	0	0	0	0		0	2.253
29	protein	trinity_dn23036_c3_g58	protein.synthesis.ribosomal protein.eukaryotic.60S subunit.L40	TRINITY_DN23036_c3_g58:309:C	331.264	143.863	87.455	59.597	506.422	252.424		82.569	54.079	25.083	147.938	36.104	137.039		3.717	92.372
29	protein	trinity_dn23036_c3_g58	protein.synthesis.ribosomal protein.eukaryotic.60S subunit.L40	TRINITY_DN23036_c3_g58:309:T	1.499	1.05	0	0	0	0		0	6.106	2.427	7.045	1.679	0		2.973	7.885
29	protein	trinity_dn23203_c1_g10	protein.synthesis.ribosomal protein.eukaryotic.40S subunit.S16	TRINITY_DN23203_c1_g10:162:C	116.917	54.605	191.729	104.555	368.926	88.456		120.935	179.683	76.058	112.715	69.688	72.715		6.69	79.981
29	protein	trinity_dn23203_c1_g10	protein.synthesis.ribosomal protein.eukaryotic.40S subunit.S16	TRINITY_DN23203_c1_g10:162:T	22.484	10.501	7.849	9.41	19.059	8.63		0	0	0	0	0	0		2.23	0
29	protein	trinity_dn23203_c1_g10	protein.synthesis.ribosomal protein.eukaryotic.40S subunit.S16	TRINITY_DN23203_c1_g10:205:CCA	1.499	0	38.121	12.547	43.563	2.157		20.017	21.806	4.855	17.109	29.387	15.382		0.743	0
29	protein	trinity_dn23203_c1_g10	protein.synthesis.ribosomal protein.eukaryotic.40S subunit.S16	TRINITY_DN23203_c1_g10:205:CCT	122.912	59.855	161.456	88.872	371.649	101.401		103.42	175.322	62.303	123.785	61.292	61.528		5.203	61.957
29	protein	trinity_dn23203_c1_g10	protein.synthesis.ribosomal protein.eukaryotic.40S subunit.S16	TRINITY_DN23203_c1_g10:205:TCC	26.981	16.801	6.727	7.319	23.143	8.63		0	0	0	0	0	0		2.973	16.897
29	protein	trinity_dn23203_c1_g10	protein.synthesis.ribosomal protein.eukaryotic.40S subunit.S16	TRINITY_DN23203_c1_g10:205:TGT	2.998	1.05	0	0	20.42	0		7.506	2.617	0	0	0.84	0		0	3.379
29	protein	trinity_dn23203_c1_g3	protein.synthesis.ribosomal protein.eukaryotic.40S subunit.S16	TRINITY_DN23203_c1_g3:158:C	80.942	27.302	70.637	61.688	270.909	47.464		65.889	109.903	42.075	59.377	39.462	37.756		2.23	51.818
29	protein	trinity_dn23203_c1_g3	protein.synthesis.ribosomal protein.eukaryotic.40S subunit.S16	TRINITY_DN23203_c1_g3:158:T	34.475	12.601	10.091	14.638	24.504	8.63		0	0	0	0	0	0		2.973	0
29	protein	trinity_dn23203_c1_g3	protein.synthesis.ribosomal protein.eukaryotic.40S subunit.S16	TRINITY_DN23203_c1_g3:201:CCA	1.499	0	26.909	6.273	24.504	0		6.672	13.956	2.427	12.077	18.472	11.187		0.743	0
29	protein	trinity_dn23203_c1_g3	protein.synthesis.ribosomal protein.eukaryotic.40S subunit.S16	TRINITY_DN23203_c1_g3:201:CCT	82.441	39.904	69.516	56.46	277.715	66.882		65.055	109.031	35.602	72.46	41.981	34.959		0.743	34.921
29	protein	trinity_dn23203_c1_g3	protein.synthesis.ribosomal protein.eukaryotic.40S subunit.S16	TRINITY_DN23203_c1_g3:201:TCC	38.972	18.902	8.97	9.41	28.588	8.63		0	0	0	0	0	0		2.973	18.024
29	protein	trinity_dn23203_c1_g3	protein.synthesis.ribosomal protein.eukaryotic.40S subunit.S16	TRINITY_DN23203_c1_g3:201:TGT	7.495	1.05	0	0	43.563	0		11.676	6.978	3.237	0	3.358	0		0	7.885
29	protein	trinity_dn23203_c1_g3	protein.synthesis.ribosomal protein.eukaryotic.40S subunit.S16	TRINITY_DN23203_c1_g3:232:CTC	118.416	55.655	105.395	72.143	344.422	71.197		90.91	149.155	46.121	97.619	94.877	68.519		0.743	43.933
29	protein	trinity_dn23203_c1_g3	protein.synthesis.ribosomal protein.eukaryotic.40S subunit.S16	TRINITY_DN23203_c1_g3:232:CTT	32.976	21.002	5.606	6.273	32.672	6.472		0	0	0	0	0	0		2.23	18.024
29	protein	trinity_dn23203_c1_g3	protein.synthesis.ribosomal protein.eukaryotic.40S subunit.S16	TRINITY_DN23203_c1_g3:232:TTC	7.495	1.05	0	0	42.202	0		8.34	10.467	3.237	0	3.358	0		0	5.632
29	protein	trinity_dn24143_c0_g2	signalling.MAP kinases	TRINITY_DN24143_c0_g2:286:C	5.996	2.1	0	1.046	2.723	2.157		4.17	13.084	13.755	22.14	14.273	2.797		0.743	13.518
29	protein	trinity_dn24143_c0_g2	signalling.MAP kinases	TRINITY_DN24143_c0_g2:286:G	0	0	0	0	0	0		10.008	4.361	7.282	18.115	6.717	13.984		0	4.506
29	protein	trinity_dn24315_c0_g1	protein.targeting.secretory pathway.vacuole	TRINITY_DN24315_c0_g1:1658:C	8.994	5.25	3.364	4.182	4.084	0		25.855	36.634	5.664	39.249	18.472	12.585		2.23	9.012
29	protein	trinity_dn24315_c0_g1	protein.targeting.secretory pathway.vacuole	TRINITY_DN24315_c0_g1:1658:T	0	0	0	0	0	0		5.004	9.595	1.618	3.019	6.717	5.593		0	0
29	protein	trinity_dn25334_c0_g4	protein.targeting.nucleus	TRINITY_DN25334_c0_g4:132:C	364.24	95.558	146.88	54.369	423.38	138.078		115.097	137.815	80.104	124.791	123.424	127.25		8.92	110.396
29	protein	trinity_dn25334_c0_g4	protein.targeting.nucleus	TRINITY_DN25334_c0_g4:132:T	61.456	5.25	21.303	25.093	77.597	8.63		0	0	0	0	0	0		0	1.126
29	protein	trinity_dn25334_c0_g4	protein.targeting.nucleus	TRINITY_DN25334_c0_g4:39:C	77.944	26.252	38.121	16.729	121.16	34.52		34.195	49.718	25.892	42.268	34.424	32.162		0.743	25.909
29	protein	trinity_dn25334_c0_g4	protein.targeting.nucleus	TRINITY_DN25334_c0_g4:39:T	23.983	3.15	12.333	13.592	24.504	2.157		0	0	0	0	0	0		0	0
29	protein	trinity_dn25558_c0_g48	protein.synthesis.ribosomal protein.eukaryotic.60S subunit.L24	TRINITY_DN25558_c0_g48:169:C	16.488	14.701	6.727	2.091	21.782	4.315		0	0	0	0	0	0		0.743	2.253
29	protein	trinity_dn25558_c0_g48	protein.synthesis.ribosomal protein.eukaryotic.60S subunit.L24	TRINITY_DN25558_c0_g48:169:T	307.281	111.31	106.516	54.369	495.531	116.503		85.906	163.983	56.639	205.302	106.631	110.47		20.07	103.637
29	protein	trinity_dn25558_c0_g48	protein.synthesis.ribosomal protein.eukaryotic.60S subunit.L24	TRINITY_DN25558_c0_g48:181:A	263.812	109.21	89.698	41.822	409.766	97.086		75.063	135.199	45.311	179.136	91.518	97.885		18.584	86.74
29	protein	trinity_dn25558_c0_g48	protein.synthesis.ribosomal protein.eukaryotic.60S subunit.L24	TRINITY_DN25558_c0_g48:181:G	17.987	8.401	1.121	3.137	12.252	6.472		0	0	0	0	0	0		0	0
29	protein	trinity_dn25558_c0_g7	protein.synthesis.ribosomal protein.eukaryotic.60S subunit.L24	TRINITY_DN25558_c0_g7:332:CCG	0	0	0	0	0	0		16.681	56.696	1.618	28.179	53.735	11.187		0	13.518
29	protein	trinity_dn25558_c0_g7	protein.synthesis.ribosomal protein.eukaryotic.60S subunit.L24	TRINITY_DN25558_c0_g7:332:CCT	113.919	173.265	76.243	38.686	157.917	101.401		49.208	71.524	29.938	98.625	59.613	53.138		1.487	32.668
29	protein	trinity_dn25558_c0_g7	protein.synthesis.ribosomal protein.eukaryotic.60S subunit.L24	TRINITY_DN25558_c0_g7:332:TCT	720.986	571.25	275.82	299.029	1285.11	416.392		219.351	307.904	154.544	440.795	274.555	205.558		22.301	143.064
29	protein	trinity_dn25637_c0_g5	protein.postranslational modification	TRINITY_DN25637_c0_g5:649:A	101.927	42.004	43.728	26.139	118.437	8.63		0	0	0	0	0	0		0.743	0
29	protein	trinity_dn25637_c0_g5	protein.postranslational modification	TRINITY_DN25637_c0_g5:649:C	1019.27	573.351	418.215	165.198	1034.63	155.338		48.374	43.612	12.137	39.249	26.028	88.096		5.947	22.53
29	protein	trinity_dn25670_c0_g6	protein.degradation.ubiquitin.E3.SCF.FBOX	TRINITY_DN25670_c0_g6:977:ATCC	1.499	0	2.242	4.182	8.168	0		0	0	0	0	0	0		0.743	2.253
29	protein	trinity_dn25670_c0_g6	protein.degradation.ubiquitin.E3.SCF.FBOX	TRINITY_DN25670_c0_g6:977:GTCC	26.981	5.25	0	2.091	6.807	0		13.345	7.85	4.855	6.038	6.717	20.975		2.23	30.415
29	protein	trinity_dn25670_c0_g6	protein.degradation.ubiquitin.E3.SCF.FBOX	TRINITY_DN25670_c0_g6:977:GTCG	50.964	31.503	19.061	3.137	2.723	38.834		29.191	122.115	45.311	59.377	8.396	44.747		1.487	6.759
29	protein	trinity_dn25670_c0_g6	protein.degradation.ubiquitin.E3.SCF.FBOX	TRINITY_DN25670_c0_g6:977:TTCG	0	0	0	0	0	0		10.842	16.573	10.519	16.102	4.198	5.593		0	0
29	protein	trinity_dn26731_c0_g3	protein.folding	TRINITY_DN26731_c0_g3:527:A	79.443	6.301	14.576	23.002	93.933	43.149		0	0	0	0	0	0		0	12.391
29	protein	trinity_dn26731_c0_g3	protein.folding	TRINITY_DN26731_c0_g3:527:T	197.859	84.007	88.576	78.417	253.211	293.416		10.008	19.189	4.855	34.217	10.075	18.179		0	30.415
29	protein	trinity_dn26951_c0_g1	protein.synthesis.ribosomal protein.eukaryotic.60S subunit.L34	TRINITY_DN26951_c0_g1:545:C	302.784	69.306	103.152	65.87	785.499	168.283		173.479	229.401	87.386	326.068	125.103	138.437		5.203	146.444
29	protein	trinity_dn26951_c0_g1	protein.synthesis.ribosomal protein.eukaryotic.60S subunit.L34	TRINITY_DN26951_c0_g1:545:T	52.463	5.25	17.94	5.228	77.597	23.732		0	0	0	0	0	0		0	0
29	protein	trinity_dn27949_c1_g6	protein.degradation.ubiquitin.proteasom	TRINITY_DN27949_c1_g6:189:A	269.808	68.256	124.455	118.148	366.203	81.984		114.263	132.582	55.83	100.638	45.339	48.942		16.354	101.384
29	protein	trinity_dn27949_c1_g6	protein.degradation.ubiquitin.proteasom	TRINITY_DN27949_c1_g6:189:T	0	0	0	0	0	0		17.515	6.978	5.664	11.07	3.358	6.992		0	9.012
29	protein	trinity_dn28081_c1_g2	protein.synthesis.ribosomal protein.eukaryotic.60S subunit.L18A	TRINITY_DN28081_c1_g2:112:AACCCCCACT	5.996	4.2	0	0	13.613	0		2.502	5.233	0	0	2.519	1.398		0	3.379
29	protein	trinity_dn28081_c1_g2	protein.synthesis.ribosomal protein.eukaryotic.60S subunit.L18A	TRINITY_DN28081_c1_g2:112:AACCCCCGCT	10.493	6.301	4.485	3.137	28.588	6.472		0	0	0	0	0	0		0	0
29	protein	trinity_dn28081_c1_g2	protein.synthesis.ribosomal protein.eukaryotic.60S subunit.L18A	TRINITY_DN28081_c1_g2:112:AACTCCCGCT	34.475	1.05	17.94	3.137	38.118	4.315		9.174	8.722	2.427	14.089	1.679	4.195		1.487	5.632
29	protein	trinity_dn28081_c1_g2	protein.synthesis.ribosomal protein.eukaryotic.60S subunit.L18A	TRINITY_DN28081_c1_g2:112:GACCCCGACC	32.976	32.553	29.152	23.002	68.067	15.102		15.847	18.317	16.183	31.198	22.67	12.585		2.973	14.644
29	protein	trinity_dn28081_c1_g2	protein.synthesis.ribosomal protein.eukaryotic.60S subunit.L18A	TRINITY_DN28081_c1_g2:127:A	10.493	7.351	5.606	1.046	36.756	8.63		0	0	0	0	0	0		0	0
29	protein	trinity_dn28081_c1_g2	protein.synthesis.ribosomal protein.eukaryotic.60S subunit.L18A	TRINITY_DN28081_c1_g2:127:G	82.441	44.104	63.91	33.458	138.858	25.89		31.693	45.357	21.847	54.345	28.547	27.967		4.46	30.415
29	protein	trinity_dn28132_c0_g1	protein.folding	TRINITY_DN28132_c0_g1:203:AGTG	47.966	34.653	1.121	16.729	54.454	51.779		0	0	0	0	0	0		0	0
29	protein	trinity_dn28132_c0_g1	protein.folding	TRINITY_DN28132_c0_g1:203:GGTG	565.097	231.02	251.153	108.738	679.314	571.73		140.952	112.52	44.502	116.74	52.896	58.731		2.973	57.451
29	protein	trinity_dn28132_c0_g1	protein.folding	TRINITY_DN28132_c0_g1:203:TGTA	104.925	42.004	0	23.002	0	0		10.008	6.106	3.237	0	5.038	2.797		0	5.632
29	protein	trinity_dn28132_c0_g1	protein.folding	TRINITY_DN28132_c0_g1:203:TGTG	5.996	0	0	0	0	0		0.834	2.617	3.237	4.026	1.679	4.195		0.743	7.885
29	protein	trinity_dn28621_c0_g1	protein.degradation.ubiquitin.E3.SCF.FBOX	TRINITY_DN28621_c0_g1:1391:C	0	0	0	0	0	0		5.838	13.084	8.9	16.102	16.792	9.788		0	0
29	protein	trinity_dn28621_c0_g1	protein.degradation.ubiquitin.E3.SCF.FBOX	TRINITY_DN28621_c0_g1:1391:T	44.968	6.301	4.485	4.182	28.588	8.63		65.055	203.234	53.403	106.677	232.574	167.803		14.124	143.064
29	protein	trinity_dn28623_c0_g19	protein.synthesis.ribosomal protein.eukaryotic.40S subunit.S3	TRINITY_DN28623_c0_g19:216:GGACGAT	0	9.451	0	2.091	36.756	17.26		0	6.978	0	12.077	0	2.797		0	18.024
29	protein	trinity_dn28623_c0_g19	protein.synthesis.ribosomal protein.eukaryotic.40S subunit.S3	TRINITY_DN28623_c0_g19:216:GGACGGA	122.912	18.902	10.091	5.228	228.707	0		14.179	55.824	9.71	68.434	10.915	15.382		0.743	36.048
29	protein	trinity_dn28623_c0_g19	protein.synthesis.ribosomal protein.eukaryotic.40S subunit.S3	TRINITY_DN28623_c0_g19:216:TGACGGA	155.889	48.304	42.606	13.592	292.69	73.354		32.527	27.04	4.855	26.166	59.613	15.382		1.487	16.897
29	protein	trinity_dn28623_c0_g19	protein.synthesis.ribosomal protein.eukaryotic.40S subunit.S3	TRINITY_DN28623_c0_g19:216:TGTCGGA	0	0	0	0	0	0		8.34	7.85	2.427	17.109	8.396	9.788		0	20.277
29	protein	trinity_dn28623_c0_g19	protein.synthesis.ribosomal protein.eukaryotic.40S subunit.S3	TRINITY_DN28623_c0_g19:245:GC	4.497	0	2.242	2.091	8.168	2.157		0	0	1.618	2.013	12.594	0		0	14.644
29	protein	trinity_dn28623_c0_g19	protein.synthesis.ribosomal protein.eukaryotic.40S subunit.S3	TRINITY_DN28623_c0_g19:245:GCGAC	0	0	0	0	0	0		8.34	7.85	2.427	16.102	8.396	9.788		0	20.277
29	protein	trinity_dn28623_c0_g19	protein.synthesis.ribosomal protein.eukaryotic.40S subunit.S3	TRINITY_DN28623_c0_g19:245:GCGGC	217.345	69.306	47.091	16.729	491.447	79.826		45.872	79.375	14.564	95.606	52.896	34.959		2.23	40.554
29	protein	trinity_dn28623_c0_g19	protein.synthesis.ribosomal protein.eukaryotic.40S subunit.S3	TRINITY_DN28623_c0_g19:245:GCGTC	25.482	0	0	0	1.361	0		0	0	0	0	0	0		0	6.759
29	protein	trinity_dn29006_c0_g3	protein.degradation.ubiquitin.E3.RING	TRINITY_DN29006_c0_g3:1538:A	13.49	9.451	0	0	0	2.157		26.689	18.317	5.664	52.332	28.547	46.146		6.69	25.909
29	protein	trinity_dn29006_c0_g3	protein.degradation.ubiquitin.E3.RING	TRINITY_DN29006_c0_g3:1538:C	2.998	0	0	0	0	2.157		16.681	1.744	1.618	8.051	6.717	13.984		0	0
29	protein	trinity_dn29006_c0_g3	protein.degradation.ubiquitin.E3.RING	TRINITY_DN29006_c0_g3:1538:G	0	0	0	0	0	0		14.179	7.85	0.809	22.14	1.679	25.17		0	7.885
29	protein	trinity_dn29006_c0_g3	protein.degradation.ubiquitin.E3.RING	TRINITY_DN29006_c0_g3:2147:C	17.987	0	1.121	2.091	0	15.102		87.574	28.784	39.647	79.504	44.5	107.673		5.947	42.807
29	protein	trinity_dn29006_c0_g3	protein.degradation.ubiquitin.E3.RING	TRINITY_DN29006_c0_g3:2147:G	0	0	0	0	0	0		20.017	5.233	2.427	18.115	4.198	29.365		0	5.632
29	protein	trinity_dn29006_c0_g3	protein.degradation.ubiquitin.E3.RING	TRINITY_DN29006_c0_g3:2456:A	13.49	8.401	2.242	1.046	1.361	0		57.548	14.828	18.61	69.44	36.943	72.715		11.15	27.036
29	protein	trinity_dn29006_c0_g3	protein.degradation.ubiquitin.E3.RING	TRINITY_DN29006_c0_g3:2456:G	0	0	0	0	0	0		12.511	1.744	2.427	23.147	2.519	22.374		0	3.379
29	protein	trinity_dn29006_c0_g3	protein.degradation.ubiquitin.E3.RING	TRINITY_DN29006_c0_g3:805:A	0	0	0	0	0	0		11.676	6.978	4.855	13.083	2.519	33.561		0	5.632
29	protein	trinity_dn29006_c0_g3	protein.degradation.ubiquitin.E3.RING	TRINITY_DN29006_c0_g3:805:G	10.493	2.1	1.121	3.137	2.723	8.63		50.042	15.7	28.32	83.53	22.67	79.706		8.92	32.668
29	protein	trinity_dn29424_c1_g6	protein.degradation.AAA type	TRINITY_DN29424_c1_g6:1221:CA	0	0	0	0	0	0		23.353	21.806	17.801	18.115	15.953	6.992		0	0
29	protein	trinity_dn29424_c1_g6	protein.degradation.AAA type	TRINITY_DN29424_c1_g6:1221:CG	2.998	4.2	1.121	0	21.782	0		25.855	6.106	1.618	14.089	4.198	8.39		1.487	10.138
29	protein	trinity_dn29424_c1_g6	protein.degradation.AAA type	TRINITY_DN29424_c1_g6:1221:TG	4.497	0	0	0	0	0		25.855	13.956	13.755	22.14	1.679	8.39		0	1.126
29	protein	trinity_dn29424_c1_g6	protein.degradation.AAA type	TRINITY_DN29424_c1_g6:1306:ATC	0	0	0	0	8.168	0		22.519	7.85	7.282	28.179	2.519	6.992		0	2.253
29	protein	trinity_dn29424_c1_g6	protein.degradation.AAA type	TRINITY_DN29424_c1_g6:1306:GTC	0	0	0	0	0	0		10.008	9.595	7.282	9.057	12.594	4.195		0	4.506
29	protein	trinity_dn29424_c1_g6	protein.degradation.AAA type	TRINITY_DN29424_c1_g6:1306:GTG	0	0	0	0	8.168	0		0	1.744	1.618	0	2.519	0		0	3.379
29	protein	trinity_dn29424_c1_g6	protein.degradation.AAA type	TRINITY_DN29424_c1_g6:865:AGA	1.499	5.25	3.364	2.091	5.445	15.102		70.893	50.59	44.502	62.396	29.387	33.561		0	39.427
29	protein	trinity_dn29424_c1_g6	protein.degradation.AAA type	TRINITY_DN29424_c1_g6:865:AGG	0	0	0	0	0	0		40.868	10.467	29.938	44.281	5.038	12.585		1.487	0
29	protein	trinity_dn29424_c1_g6	protein.degradation.AAA type	TRINITY_DN29424_c1_g6:865:CGA	0	0	0	0	0	0		0.834	0	0	0	0.84	2.797		0	5.632
29	protein	trinity_dn29424_c1_g6	protein.degradation.AAA type	TRINITY_DN29424_c1_g6:865:CGC	8.994	0	0	1.046	12.252	2.157		0	0	0	1.006	0	4.195		0	2.253
29	protein	trinity_dn29601_c0_g13	protein.targeting.peroxisomes	TRINITY_DN29601_c0_g13:275:G	152.891	117.61	171.547	147.423	147.026	114.346		107.591	138.688	98.714	165.047	78.084	79.706		11.894	74.348
29	protein	trinity_dn29601_c0_g13	protein.targeting.peroxisomes	TRINITY_DN29601_c0_g13:275:T	28.48	15.751	41.485	27.184	19.059	10.787		0	0	0	0	0	0		0	0
29	protein	trinity_dn29808_c0_g1	signalling.receptor kinases.legume-lectin	TRINITY_DN29808_c0_g1:1511:ACGG	0	0	0	0	0	0		9.174	14.828	4.046	11.07	8.396	2.797		0	9.012
29	protein	trinity_dn29808_c0_g1	signalling.receptor kinases.legume-lectin	TRINITY_DN29808_c0_g1:1511:ACTG	11.991	13.651	0	12.547	13.613	0		80.901	101.181	50.975	128.817	62.132	47.544		1.487	72.095
29	protein	trinity_dn29808_c0_g1	signalling.receptor kinases.legume-lectin	TRINITY_DN29808_c0_g1:1511:AG	0	0	3.364	0	0	0		0	0.872	1.618	0	3.358	0		0	0
29	protein	trinity_dn29808_c0_g1	signalling.receptor kinases.legume-lectin	TRINITY_DN29808_c0_g1:1548:C	0	0	0	0	0	0		15.013	17.445	3.237	13.083	10.075	8.39		0	11.265
29	protein	trinity_dn29808_c0_g1	signalling.receptor kinases.legume-lectin	TRINITY_DN29808_c0_g1:1548:G	10.493	13.651	3.364	14.638	14.975	0		85.072	109.903	59.067	122.779	69.688	51.739		1.487	93.499
29	protein	trinity_dn29808_c0_g1	signalling.receptor kinases.legume-lectin	TRINITY_DN29808_c0_g1:1638:CC	0	0	2.242	0	0	2.157		0	0.872	1.618	0	0.84	0		0	0
29	protein	trinity_dn29808_c0_g1	signalling.receptor kinases.legume-lectin	TRINITY_DN29808_c0_g1:1638:CT	1.499	0	0	1.046	0	0		4.17	2.617	0.809	1.006	0	11.187		0	0
29	protein	trinity_dn29808_c0_g1	signalling.receptor kinases.legume-lectin	TRINITY_DN29808_c0_g1:1638:GA	0	0	0	0	0	0		8.34	8.722	6.473	18.115	5.877	6.992		0	5.632
29	protein	trinity_dn29808_c0_g1	signalling.receptor kinases.legume-lectin	TRINITY_DN29808_c0_g1:1638:TA	16.488	13.651	0	8.364	17.698	0		78.399	82.864	45.311	104.664	63.811	50.341		2.23	114.902
29	protein	trinity_dn30051_c0_g6	protein.degradation.metalloprotease	TRINITY_DN30051_c0_g6:1439:C	3207.71	1740	1451.98	1337.26	2711.81	1372.15		116.765	192.767	66.349	275.749	157.008	261.493		73.592	383.006
29	protein	trinity_dn30051_c0_g6	protein.degradation.metalloprotease	TRINITY_DN30051_c0_g6:1439:T	740.472	2.1	217.517	70.052	274.993	92.771		0	0	0	0	0	0		0	2.253
29	protein	trinity_dn30051_c0_g6	protein.degradation.metalloprotease	TRINITY_DN30051_c0_g6:1527:A	3706.86	1978.37	1884.77	2301.26	2890.15	1516.7		128.441	238.996	100.332	312.985	172.121	324.419		99.609	453.975
29	protein	trinity_dn30051_c0_g6	protein.degradation.metalloprotease	TRINITY_DN30051_c0_g6:1527:G	798.93	2.1	299.366	157.879	302.22	105.716		0	0	0	0	0	0		0	0
29	protein	trinity_dn30092_c0_g2	protein.postranslational modification.kinase.receptor like cytoplasmatic kinase VII	TRINITY_DN30092_c0_g2:278:AACCCCG	5.996	5.25	4.485	5.228	5.445	0		3.336	0	1.618	0	0	0		0	2.253
29	protein	trinity_dn30092_c0_g2	protein.postranslational modification.kinase.receptor like cytoplasmatic kinase VII	TRINITY_DN30092_c0_g2:278:ACCCCCCG	0	0	0	0	0	0		6.672	9.595	1.618	14.089	11.755	15.382		0	9.012
29	protein	trinity_dn30092_c0_g2	protein.postranslational modification.kinase.receptor like cytoplasmatic kinase VII	TRINITY_DN30092_c0_g2:278:ACCCCCG	41.97	23.102	16.818	7.319	35.395	10.787		22.519	31.401	11.328	16.102	9.236	19.577		2.973	13.518
29	protein	trinity_dn30092_c0_g2	protein.postranslational modification.kinase.receptor like cytoplasmatic kinase VII	TRINITY_DN30092_c0_g2:278:ACCGCCG	2.998	0	0	1.046	0	0		14.179	4.361	5.664	13.083	11.755	11.187		1.487	0
29	protein	trinity_dn30268_c0_g3	signalling.receptor kinases.misc	TRINITY_DN30268_c0_g3:546:AAACCAAAAAAAT	0	0	0	0	0	0		5.004	9.595	2.427	7.045	5.038	6.992		0	0
29	protein	trinity_dn30268_c0_g3	signalling.receptor kinases.misc	TRINITY_DN30268_c0_g3:546:CCACCAAAAAAAAT	43.469	48.304	25.788	4.182	70.79	12.945		21.685	24.423	4.855	16.102	20.151	50.341		0.743	39.427
29	protein	trinity_dn30268_c0_g3	signalling.receptor kinases.misc	TRINITY_DN30268_c0_g3:546:CCACCAAAAAAAT	46.467	36.753	13.455	4.182	54.454	17.26		10.842	11.339	10.519	22.14	18.472	19.577		6.69	12.391
29	protein	trinity_dn30268_c0_g3	signalling.receptor kinases.misc	TRINITY_DN30268_c0_g3:546:CCACCAAAAAAT	8.994	5.25	7.849	0	4.084	0		0	1.744	0.809	4.026	0.84	1.398		0.743	6.759
29	protein	trinity_dn30465_c0_g14	protein.degradation.serine protease	TRINITY_DN30465_c0_g14:132:A	0	0	0	0	0	0		13.345	5.233	5.664	31.198	16.792	11.187		0	0
29	protein	trinity_dn30465_c0_g14	protein.degradation.serine protease	TRINITY_DN30465_c0_g14:132:G	1.499	0	0	2.091	2.723	4.315		17.515	2.617	3.237	31.198	7.557	19.577		0	6.759
29	protein	trinity_dn30465_c0_g9	protein.degradation.serine protease	TRINITY_DN30465_c0_g9:154:CGTCC	0	2.1	2.242	6.273	0	12.945		35.029	20.062	33.174	138.881	28.547	46.146		0	18.024
29	protein	trinity_dn30465_c0_g9	protein.degradation.serine protease	TRINITY_DN30465_c0_g9:154:TGTCA	0	0	0	0	0	0		0	0	0	0	0	0		0	2.253
29	protein	trinity_dn30465_c0_g9	protein.degradation.serine protease	TRINITY_DN30465_c0_g9:154:TGTCC	0	0	0	0	0	0		2.502	1.744	5.664	52.332	6.717	5.593		0	0
29	protein	trinity_dn30715_c1_g3	protein.degradation.ubiquitin.E3.RING	TRINITY_DN30715_c1_g3:1285:A	0	0	0	0	0	0		15.013	21.806	14.564	29.185	14.273	6.992		0	2.253
29	protein	trinity_dn30715_c1_g3	protein.degradation.ubiquitin.E3.RING	TRINITY_DN30715_c1_g3:1285:G	46.467	26.252	6.727	7.319	4.084	15.102		147.624	119.498	182.864	128.817	32.745	132.844		1.487	86.74
29	protein	trinity_dn30715_c1_g3	protein.degradation.ubiquitin.E3.RING	TRINITY_DN30715_c1_g3:752:A	0	0	0	0	0	0		40.034	57.568	39.647	81.517	19.311	11.187		1.487	9.012
29	protein	trinity_dn30715_c1_g3	protein.degradation.ubiquitin.E3.RING	TRINITY_DN30715_c1_g3:752:G	101.927	85.057	17.94	12.547	25.866	25.89		232.696	236.379	271.869	313.991	83.122	275.476		6.69	105.89
29	protein	trinity_dn30715_c1_g3	protein.degradation.ubiquitin.E3.RING	TRINITY_DN30715_c1_g3:818:AATC	61.456	15.751	7.849	1.046	16.336	17.26		90.91	126.476	127.843	204.296	21.83	178.99		3.717	72.095
29	protein	trinity_dn30715_c1_g3	protein.degradation.ubiquitin.E3.RING	TRINITY_DN30715_c1_g3:818:AATG	56.959	50.404	13.455	12.547	13.613	15.102		179.318	143.921	240.312	137.874	65.49	149.624		0.743	66.463
29	protein	trinity_dn30715_c1_g3	protein.degradation.ubiquitin.E3.RING	TRINITY_DN30715_c1_g3:818:GATC	0	0	0	0	0	0		25.021	42.74	17.801	77.491	16.792	20.975		0	5.632
29	protein	trinity_dn30994_c0_g3	protein.postranslational modification	TRINITY_DN30994_c0_g3:2209:CAG	0	2.1	2.242	1.046	8.168	0		0	0	0	0	0	0		0	0
29	protein	trinity_dn30994_c0_g3	protein.postranslational modification	TRINITY_DN30994_c0_g3:2209:CG	31.478	38.853	21.303	28.23	38.118	45.307		50.876	108.159	37.22	93.594	36.943	67.121		14.867	22.53
29	protein	trinity_dn30994_c0_g3	protein.postranslational modification	TRINITY_DN30994_c0_g3:2209:GG	32.976	5.25	4.485	15.683	8.168	4.315		0	0	0	0	0	0		4.46	0
29	protein	trinity_dn30994_c0_g3	protein.postranslational modification	TRINITY_DN30994_c0_g3:2209:TG	0	2.1	0	0	1.361	0		0	1.744	0.809	4.026	3.358	0		0	0
29	protein	trinity_dn31065_c0_g4	protein.synthesis.elongation	TRINITY_DN31065_c0_g4:580:C	316.274	106.059	190.607	134.877	333.531	308.518		11.676	24.423	11.328	50.319	16.792	18.179		18.584	70.969
29	protein	trinity_dn31065_c0_g4	protein.synthesis.elongation	TRINITY_DN31065_c0_g4:580:T	1.499	7.351	2.242	8.364	50.37	23.732		0	0	0	0	0	0		0	0
29	protein	trinity_dn31220_c0_g4	protein.targeting.chloroplast	TRINITY_DN31220_c0_g4:3703:A	49.465	11.551	41.485	32.412	55.815	21.575		0	0	0	0	0	0		0	5.632
29	protein	trinity_dn31220_c0_g4	protein.targeting.chloroplast	TRINITY_DN31220_c0_g4:3703:G	199.358	27.302	150.244	88.872	166.085	69.039		50.042	80.247	44.502	66.421	16.792	61.528		2.23	30.415
29	protein	trinity_dn7498_c0_g1	protein.aa activation.aspartate-tRNA ligase	TRINITY_DN7498_c0_g1:192:C	0	0	0	0	0	0		10.008	10.467	4.046	5.032	12.594	11.187		0	1.126
29	protein	trinity_dn7498_c0_g1	protein.aa activation.aspartate-tRNA ligase	TRINITY_DN7498_c0_g1:192:G	2.998	0	2.242	0	6.807	0		15.847	21.806	4.855	16.102	19.311	9.788		0	0
30	signalling	trinity_dn20312_c0_g1	signalling.receptor kinases.S-locus glycoprotein like	TRINITY_DN20312_c0_g1:364:A	0	0	0	0	0	0		1.668	6.978	8.091	16.102	2.519	2.797		1.487	0
30	signalling	trinity_dn20312_c0_g1	signalling.receptor kinases.S-locus glycoprotein like	TRINITY_DN20312_c0_g1:364:G	0	0	0	0	0	0		17.515	90.714	78.486	104.664	26.868	19.577		0.743	4.506
30	signalling	trinity_dn20312_c0_g1	signalling.receptor kinases.S-locus glycoprotein like	TRINITY_DN20312_c0_g1:480:AAC	0	0	0	0	0	0		16.681	61.057	44.502	46.294	29.387	12.585		0	0
30	signalling	trinity_dn20312_c0_g1	signalling.receptor kinases.S-locus glycoprotein like	TRINITY_DN20312_c0_g1:480:GAT	0	0	0	0	2.723	0		3.336	11.339	14.564	40.255	4.198	1.398		0	0
30	signalling	trinity_dn22005_c0_g1	signalling.G-proteins	TRINITY_DN22005_c0_g1:671:CGT	127.409	72.456	51.576	80.508	68.067	97.086		69.225	48.846	104.378	93.594	25.188	55.934		11.15	0
30	signalling	trinity_dn22005_c0_g1	signalling.G-proteins	TRINITY_DN22005_c0_g1:671:TCC	29.979	1.05	0	52.278	0	0		8.34	20.062	42.884	14.089	2.519	4.195		1.487	12.391
30	signalling	trinity_dn22005_c0_g1	signalling.G-proteins	TRINITY_DN22005_c0_g1:671:TGC	104.925	18.902	61.667	14.638	38.118	103.559		35.029	42.74	45.311	36.23	8.396	34.959		2.23	21.403
30	signalling	trinity_dn22005_c0_g1	signalling.G-proteins	TRINITY_DN22005_c0_g1:671:TGT	22.484	10.501	16.818	21.957	27.227	19.417		0	0	0	0	0	0		0	14.644
30	signalling	trinity_dn24143_c0_g2	signalling.MAP kinases	TRINITY_DN24143_c0_g2:286:C	5.996	2.1	0	1.046	2.723	2.157		4.17	13.084	13.755	22.14	14.273	2.797		0.743	13.518
30	signalling	trinity_dn24143_c0_g2	signalling.MAP kinases	TRINITY_DN24143_c0_g2:286:G	0	0	0	0	0	0		10.008	4.361	7.282	18.115	6.717	13.984		0	4.506
30	signalling	trinity_dn28198_c3_g3	signalling.calcium	TRINITY_DN28198_c3_g3:1761:AA	0	2.1	0	0	0	0		5.004	0	4.046	3.019	0	8.39		0	7.885
30	signalling	trinity_dn28198_c3_g3	signalling.calcium	TRINITY_DN28198_c3_g3:1761:GA	209.85	73.506	72.879	34.503	134.774	81.984		25.855	27.04	13.755	30.191	12.594	55.934		6.69	13.518
30	signalling	trinity_dn28198_c3_g3	signalling.calcium	TRINITY_DN28198_c3_g3:1761:TC	89.936	12.601	11.212	10.456	59.899	2.157		0	0	0	0	0	0		1.487	5.632
30	signalling	trinity_dn29557_c1_g1	signalling.G-proteins	TRINITY_DN29557_c1_g1:279:AC	0	0	0	0	0	0		169.309	26.167	40.457	58.37	41.981	199.965		0.743	77.728
30	signalling	trinity_dn29557_c1_g1	signalling.G-proteins	TRINITY_DN29557_c1_g1:279:CG	176.874	33.603	2.242	4.182	2.723	110.031		670.564	132.582	84.15	371.355	118.386	1009.61		18.584	394.271
30	signalling	trinity_dn29808_c0_g1	signalling.receptor kinases.legume-lectin	TRINITY_DN29808_c0_g1:1511:ACGG	0	0	0	0	0	0		9.174	14.828	4.046	11.07	8.396	2.797		0	9.012
30	signalling	trinity_dn29808_c0_g1	signalling.receptor kinases.legume-lectin	TRINITY_DN29808_c0_g1:1511:ACTG	11.991	13.651	0	12.547	13.613	0		80.901	101.181	50.975	128.817	62.132	47.544		1.487	72.095
30	signalling	trinity_dn29808_c0_g1	signalling.receptor kinases.legume-lectin	TRINITY_DN29808_c0_g1:1511:AG	0	0	3.364	0	0	0		0	0.872	1.618	0	3.358	0		0	0
30	signalling	trinity_dn29808_c0_g1	signalling.receptor kinases.legume-lectin	TRINITY_DN29808_c0_g1:1548:C	0	0	0	0	0	0		15.013	17.445	3.237	13.083	10.075	8.39		0	11.265
30	signalling	trinity_dn29808_c0_g1	signalling.receptor kinases.legume-lectin	TRINITY_DN29808_c0_g1:1548:G	10.493	13.651	3.364	14.638	14.975	0		85.072	109.903	59.067	122.779	69.688	51.739		1.487	93.499
30	signalling	trinity_dn29808_c0_g1	signalling.receptor kinases.legume-lectin	TRINITY_DN29808_c0_g1:1638:CC	0	0	2.242	0	0	2.157		0	0.872	1.618	0	0.84	0		0	0
30	signalling	trinity_dn29808_c0_g1	signalling.receptor kinases.legume-lectin	TRINITY_DN29808_c0_g1:1638:CT	1.499	0	0	1.046	0	0		4.17	2.617	0.809	1.006	0	11.187		0	0
30	signalling	trinity_dn29808_c0_g1	signalling.receptor kinases.legume-lectin	TRINITY_DN29808_c0_g1:1638:GA	0	0	0	0	0	0		8.34	8.722	6.473	18.115	5.877	6.992		0	5.632
30	signalling	trinity_dn29808_c0_g1	signalling.receptor kinases.legume-lectin	TRINITY_DN29808_c0_g1:1638:TA	16.488	13.651	0	8.364	17.698	0		78.399	82.864	45.311	104.664	63.811	50.341		2.23	114.902
30	signalling	trinity_dn30268_c0_g3	signalling.receptor kinases.misc	TRINITY_DN30268_c0_g3:546:AAACCAAAAAAAT	0	0	0	0	0	0		5.004	9.595	2.427	7.045	5.038	6.992		0	0
30	signalling	trinity_dn30268_c0_g3	signalling.receptor kinases.misc	TRINITY_DN30268_c0_g3:546:CCACCAAAAAAAAT	43.469	48.304	25.788	4.182	70.79	12.945		21.685	24.423	4.855	16.102	20.151	50.341		0.743	39.427
30	signalling	trinity_dn30268_c0_g3	signalling.receptor kinases.misc	TRINITY_DN30268_c0_g3:546:CCACCAAAAAAAT	46.467	36.753	13.455	4.182	54.454	17.26		10.842	11.339	10.519	22.14	18.472	19.577		6.69	12.391
30	signalling	trinity_dn30268_c0_g3	signalling.receptor kinases.misc	TRINITY_DN30268_c0_g3:546:CCACCAAAAAAT	8.994	5.25	7.849	0	4.084	0		0	1.744	0.809	4.026	0.84	1.398		0.743	6.759
30	signalling	trinity_dn30397_c0_g1	signalling.in sugar and nutrient physiology	TRINITY_DN30397_c0_g1:990:A	0	4.2	0	3.137	0	0		0	0	0	0	0	2.797		0	1.126
30	signalling	trinity_dn30397_c0_g1	signalling.in sugar and nutrient physiology	TRINITY_DN30397_c0_g1:990:C	121.413	27.302	38.121	29.276	147.026	45.307		3.336	1.744	0	0	4.198	9.788		2.23	7.885
30	signalling	trinity_dn30397_c0_g1	signalling.in sugar and nutrient physiology	TRINITY_DN30397_c0_g1:990:T	55.46	9.451	8.97	1.046	24.504	8.63		0	0	0	0	0	0		1.487	0
30	signalling	trinity_dn30475_c1_g4	signalling.MAP kinases	TRINITY_DN30475_c1_g4:282:A	1.499	15.751	14.576	9.41	85.765	21.575		0	0	0	0	0	0		1.487	3.379
30	signalling	trinity_dn30475_c1_g4	signalling.MAP kinases	TRINITY_DN30475_c1_g4:282:C	521.628	240.471	123.334	110.829	295.413	166.125		25.021	21.806	12.946	19.121	16.792	51.739		31.964	31.542
30	signalling	trinity_dn30552_c0_g1	signalling.light	TRINITY_DN30552_c0_g1:2542:AT	0	0	0	0	0	0		15.013	6.106	8.9	12.077	10.075	4.195		0	4.506
30	signalling	trinity_dn30552_c0_g1	signalling.light	TRINITY_DN30552_c0_g1:2542:ATGAAAATT	31.478	12.601	5.606	20.911	12.252	4.315		80.067	46.229	59.876	83.53	36.943	18.179		6.69	25.909
30	signalling	trinity_dn31119_c1_g13	signalling.receptor kinases.leucine rich repeat XI	TRINITY_DN31119_c1_g13:162:A	0	0	0	0	0	0		21.685	17.445	2.427	7.045	6.717	20.975		0	0
30	signalling	trinity_dn31119_c1_g13	signalling.receptor kinases.leucine rich repeat XI	TRINITY_DN31119_c1_g13:162:C	137.902	59.855	119.971	72.143	434.271	60.409		111.761	73.269	23.465	76.485	61.292	71.316		9.664	42.807
30	signalling	trinity_dn31127_c2_g4	signalling.light	TRINITY_DN31127_c2_g4:305:GACCC	5.996	7.351	16.818	0	0	0		0	0	0	0	0	0		0	6.759
30	signalling	trinity_dn31127_c2_g4	signalling.light	TRINITY_DN31127_c2_g4:305:GGCCC	52.463	12.601	38.121	51.232	36.756	40.992		30.859	60.185	52.594	88.562	15.113	61.528		6.69	23.656
30	signalling	trinity_dn31127_c2_g4	signalling.light	TRINITY_DN31127_c2_g4:305:GGCCT	0	0	5.606	0	0	0		0	6.978	1.618	0	0	0		0	0
30	signalling	trinity_dn31127_c2_g4	signalling.light	TRINITY_DN31127_c2_g4:305:TGCCC	0	0	0	0	0	0		5.838	21.806	12.137	23.147	1.679	20.975		0	0
33	development	trinity_dn27836_c1_g1	development.unspecified	TRINITY_DN27836_c1_g1:1906:TT	166.381	19.952	52.697	94.1	69.429	28.047		0	0	0	0	0	0		0	0
33	development	trinity_dn27836_c1_g1	development.unspecified	TRINITY_DN27836_c1_g1:1906:TTCGTTGGT	765.954	245.722	918.279	452.725	775.969	133.763		10.008	34.018	38.029	41.262	13.434	50.341		78.052	34.921
33	development	trinity_dn30147_c0_g41	development.unspecified	TRINITY_DN30147_c0_g41:159:GACTACTTTTT	17.987	34.653	7.849	30.321	16.336	25.89		0	0	0	0	0	0		6.69	0
33	development	trinity_dn30147_c0_g41	development.unspecified	TRINITY_DN30147_c0_g41:159:GG	0	23.102	0	0	0	0		0	0	0	1.006	0	5.593		2.23	2.253
33	development	trinity_dn30147_c0_g41	development.unspecified	TRINITY_DN30147_c0_g41:159:GGCTACCTTTT	1.499	4.2	0	0	0	0		2.502	0.872	0	0	0	1.398		0	0
33	development	trinity_dn30147_c0_g41	development.unspecified	TRINITY_DN30147_c0_g41:159:GGCTACTTTTT	29.979	213.169	15.697	54.369	25.866	30.205		5.004	1.744	0	3.019	2.519	4.195		41.628	58.577
33	development	trinity_dn30268_c0_g3	signalling.receptor kinases.misc	TRINITY_DN30268_c0_g3:546:AAACCAAAAAAAT	0	0	0	0	0	0		5.004	9.595	2.427	7.045	5.038	6.992		0	0
33	development	trinity_dn30268_c0_g3	signalling.receptor kinases.misc	TRINITY_DN30268_c0_g3:546:CCACCAAAAAAAAT	43.469	48.304	25.788	4.182	70.79	12.945		21.685	24.423	4.855	16.102	20.151	50.341		0.743	39.427
33	development	trinity_dn30268_c0_g3	signalling.receptor kinases.misc	TRINITY_DN30268_c0_g3:546:CCACCAAAAAAAT	46.467	36.753	13.455	4.182	54.454	17.26		10.842	11.339	10.519	22.14	18.472	19.577		6.69	12.391
33	development	trinity_dn30268_c0_g3	signalling.receptor kinases.misc	TRINITY_DN30268_c0_g3:546:CCACCAAAAAAT	8.994	5.25	7.849	0	4.084	0		0	1.744	0.809	4.026	0.84	1.398		0.743	6.759
33	development	trinity_dn31023_c4_g5	development.unspecified	TRINITY_DN31023_c4_g5:664:A	199.358	80.857	226.487	164.152	91.21	125.133		30.025	95.075	39.647	52.332	31.905	32.162		43.114	21.403
33	development	trinity_dn31023_c4_g5	development.unspecified	TRINITY_DN31023_c4_g5:664:G	0	0	0	0	0	0		17.515	70.652	28.32	22.14	9.236	67.121		0	33.795
33	development	trinity_dn31023_c4_g5	development.unspecified	TRINITY_DN31023_c4_g5:735:C	0	0	0	0	0	0		8.34	35.762	15.374	6.038	5.877	25.17		0	10.138
33	development	trinity_dn31023_c4_g5	development.unspecified	TRINITY_DN31023_c4_g5:735:T	109.422	31.503	106.516	86.781	54.454	60.409		20.017	47.974	24.274	27.172	13.434	8.39		26.017	13.518
34	transport	trinity_dn18874_c0_g1	transport.Major Intrinsic Proteins.PIP	TRINITY_DN18874_c0_g1:98:CAAGT	110.921	4.2	104.273	57.505	311.749	73.354		0	0	0	0	0	0		0.743	0
34	transport	trinity_dn18874_c0_g1	transport.Major Intrinsic Proteins.PIP	TRINITY_DN18874_c0_g1:98:TAAGC	322.27	79.807	390.185	117.102	1191.18	159.653		4.17	10.467	1.618	11.07	4.198	5.593		4.46	6.759
34	transport	trinity_dn18874_c0_g1	transport.Major Intrinsic Proteins.PIP	TRINITY_DN18874_c0_g1:98:TAAGT	0	0	0	0	0	0		0	8.722	3.237	8.051	0	4.195		0	0
34	transport	trinity_dn18874_c0_g3	transport.Major Intrinsic Proteins.PIP	TRINITY_DN18874_c0_g3:50:A	37.473	8.401	40.364	5.228	46.286	43.149		0	0.872	0	2.013	1.679	0		0	1.126
34	transport	trinity_dn18874_c0_g3	transport.Major Intrinsic Proteins.PIP	TRINITY_DN18874_c0_g3:50:G	28.48	8.401	61.667	2.091	76.236	4.315		0	0	0	0	0	0		0.743	0
34	transport	trinity_dn19351_c0_g1	transport.Major Intrinsic Proteins.PIP	TRINITY_DN19351_c0_g1:52:TCTACTAAGAG	46.467	8.401	50.455	7.319	57.177	38.834		0	0	0	0	0	0		0	0
34	transport	trinity_dn19351_c0_g1	transport.Major Intrinsic Proteins.PIP	TRINITY_DN19351_c0_g1:52:TCTAGTAAGAG	299.786	45.154	263.487	50.187	784.138	90.614		5.004	6.978	0.809	8.051	2.519	13.984		1.487	5.632
34	transport	trinity_dn19351_c0_g1	transport.Major Intrinsic Proteins.PIP	TRINITY_DN19351_c0_g1:52:TG	0	29.403	0	8.364	63.983	15.102		0	0	0	0	0	0		0	0
34	transport	trinity_dn25668_c0_g2	transport.phosphate	TRINITY_DN25668_c0_g2:343:C	1.499	1.05	1.121	20.911	23.143	19.417		0	0	0	0	0	0		0	0
34	transport	trinity_dn25668_c0_g2	transport.phosphate	TRINITY_DN25668_c0_g2:343:T	377.731	142.813	383.457	111.874	264.102	129.448		8.34	17.445	4.855	22.14	19.311	27.967		15.61	104.763
34	transport	trinity_dn26481_c0_g1	transport.metabolite transporters at the envelope membrane	TRINITY_DN26481_c0_g1:1427:GCATTGTCATTGTG	1872.16	214.219	537.065	480.955	586.742	390.502		92.578	20.062	6.473	22.14	23.509	103.478		39.398	98.005
34	transport	trinity_dn26481_c0_g1	transport.metabolite transporters at the envelope membrane	TRINITY_DN26481_c0_g1:1427:GCATTGTG	0	0	0	0	0	0		6.672	10.467	0.809	2.013	7.557	33.561		0	37.174
34	transport	trinity_dn26873_c0_g1	transport.amino acids	TRINITY_DN26873_c0_g1:963:C	0	0	0	0	0	0		27.523	9.595	1.618	27.172	18.472	13.984		0	24.783
34	transport	trinity_dn26873_c0_g1	transport.amino acids	TRINITY_DN26873_c0_g1:963:G	22.484	6.301	1.121	2.091	2.723	8.63		41.702	21.806	12.946	46.294	43.66	61.528		8.177	24.783
34	transport	trinity_dn28254_c0_g1	transport.potassium	TRINITY_DN28254_c0_g1:1071:CTGAT	7.495	6.301	1.121	2.091	2.723	0		39.2	3.489	4.046	39.249	14.273	36.357		2.23	23.656
34	transport	trinity_dn28254_c0_g1	transport.potassium	TRINITY_DN28254_c0_g1:1071:TTGAC	0	2.1	0	0	0	0		27.523	6.978	2.427	12.077	5.038	6.992		0.743	0
34	transport	trinity_dn28254_c0_g1	transport.potassium	TRINITY_DN28254_c0_g1:1071:TTGAT	0	0	0	0	0	0		53.378	6.978	4.855	42.268	10.075	23.772		0	12.391
34	transport	trinity_dn28254_c0_g1	transport.potassium	TRINITY_DN28254_c0_g1:1351:G	1.499	2.1	2.242	0	2.723	0		26.689	3.489	7.282	51.326	10.075	19.577		3.717	23.656
34	transport	trinity_dn28254_c0_g1	transport.potassium	TRINITY_DN28254_c0_g1:1351:T	0	0	0	0	0	0		23.353	6.106	4.855	24.153	5.038	11.187		0	11.265
34	transport	trinity_dn28254_c0_g1	transport.potassium	TRINITY_DN28254_c0_g1:1366:A	2.998	3.15	2.242	0	2.723	0		22.519	3.489	6.473	46.294	9.236	18.179		2.973	23.656
34	transport	trinity_dn28254_c0_g1	transport.potassium	TRINITY_DN28254_c0_g1:1366:T	0	0	0	0	0	0		18.349	6.106	4.855	17.109	3.358	11.187		0	11.265
34	transport	trinity_dn28254_c0_g1	transport.potassium	TRINITY_DN28254_c0_g1:1388:A	0	0	0	0	0	0		14.179	6.978	4.046	19.121	3.358	6.992		0	10.138
34	transport	trinity_dn28254_c0_g1	transport.potassium	TRINITY_DN28254_c0_g1:1388:G	2.998	2.1	3.364	0	4.084	0		23.353	2.617	8.9	44.281	9.236	23.772		3.717	22.53
34	transport	trinity_dn28254_c0_g1	transport.potassium	TRINITY_DN28254_c0_g1:1396:C	2.998	2.1	3.364	0	4.084	0		21.685	2.617	8.9	41.262	10.075	20.975		3.717	23.656
34	transport	trinity_dn28254_c0_g1	transport.potassium	TRINITY_DN28254_c0_g1:1396:T	0	0	0	0	0	0		10.842	6.978	4.046	19.121	3.358	8.39		0	9.012
34	transport	trinity_dn28254_c0_g1	transport.potassium	TRINITY_DN28254_c0_g1:1401:C	2.998	2.1	3.364	0	4.084	0		21.685	2.617	8.9	40.255	10.075	22.374		3.717	22.53
34	transport	trinity_dn28254_c0_g1	transport.potassium	TRINITY_DN28254_c0_g1:1401:T	0	0	0	0	0	0		10.842	6.978	4.046	20.128	3.358	8.39		0	9.012
34	transport	trinity_dn28254_c0_g1	transport.potassium	TRINITY_DN28254_c0_g1:1408:CA	2.998	2.1	2.242	0	4.084	0		21.685	2.617	8.9	40.255	10.075	20.975		2.973	21.403
34	transport	trinity_dn28254_c0_g1	transport.potassium	TRINITY_DN28254_c0_g1:1408:TG	0	0	0	0	0	0		10.842	6.978	3.237	20.128	3.358	8.39		0	9.012
34	transport	trinity_dn28254_c0_g1	transport.potassium	TRINITY_DN28254_c0_g1:1795:A	0	0	0	0	0	0		25.021	1.744	1.618	10.064	2.519	5.593		0	4.506
34	transport	trinity_dn28254_c0_g1	transport.potassium	TRINITY_DN28254_c0_g1:1795:G	1.499	3.15	1.121	0	2.723	0		29.191	4.361	4.855	20.128	5.038	15.382		1.487	12.391
34	transport	trinity_dn28254_c0_g1	transport.potassium	TRINITY_DN28254_c0_g1:1801:A	0	0	0	0	0	0		20.851	1.744	1.618	10.064	2.519	5.593		0	4.506
34	transport	trinity_dn28254_c0_g1	transport.potassium	TRINITY_DN28254_c0_g1:1801:G	1.499	3.15	1.121	0	4.084	0		32.527	4.361	4.855	19.121	6.717	13.984		1.487	13.518
34	transport	trinity_dn28254_c0_g1	transport.potassium	TRINITY_DN28254_c0_g1:1807:CTTC	1.499	4.2	1.121	0	4.084	0		30.859	4.361	4.046	22.14	5.877	15.382		1.487	12.391
34	transport	trinity_dn28254_c0_g1	transport.potassium	TRINITY_DN28254_c0_g1:1807:TTTT	0	0	0	0	0	0		17.515	1.744	1.618	13.083	2.519	6.992		0	4.506
34	transport	trinity_dn28254_c0_g1	transport.potassium	TRINITY_DN28254_c0_g1:1816:C	1.499	4.2	1.121	0	5.445	0		33.361	4.361	4.046	25.16	6.717	13.984		1.487	12.391
34	transport	trinity_dn28254_c0_g1	transport.potassium	TRINITY_DN28254_c0_g1:1816:T	0	0	0	0	0	0		22.519	1.744	1.618	12.077	1.679	8.39		0	4.506
34	transport	trinity_dn28254_c0_g1	transport.potassium	TRINITY_DN28254_c0_g1:1828:A	0	0	0	0	0	0		20.851	1.744	1.618	14.089	1.679	8.39		0	4.506
34	transport	trinity_dn28254_c0_g1	transport.potassium	TRINITY_DN28254_c0_g1:1828:G	1.499	4.2	0	0	5.445	0		32.527	4.361	4.046	25.16	6.717	12.585		1.487	13.518
34	transport	trinity_dn28254_c0_g1	transport.potassium	TRINITY_DN28254_c0_g1:1914:G	0	4.2	0	0	4.084	0		36.698	6.106	0.809	43.274	9.236	8.39		3.717	14.644
34	transport	trinity_dn28254_c0_g1	transport.potassium	TRINITY_DN28254_c0_g1:1914:T	0	0	0	0	0	0		28.357	4.361	1.618	34.217	5.038	15.382		0.743	9.012
34	transport	trinity_dn28254_c0_g1	transport.potassium	TRINITY_DN28254_c0_g1:1966:A	1.499	2.1	0	0	4.084	0		36.698	6.106	0.809	45.287	10.915	12.585		5.203	19.15
34	transport	trinity_dn28254_c0_g1	transport.potassium	TRINITY_DN28254_c0_g1:1966:G	0	0	0	0	0	0		40.034	6.106	1.618	31.198	6.717	15.382		0.743	10.138
34	transport	trinity_dn28254_c0_g1	transport.potassium	TRINITY_DN28254_c0_g1:1984:C	1.499	2.1	0	0	4.084	0		35.864	6.106	0.809	42.268	10.915	9.788		5.947	19.15
34	transport	trinity_dn28254_c0_g1	transport.potassium	TRINITY_DN28254_c0_g1:1984:G	0	0	0	0	0	0		41.702	6.978	1.618	33.211	9.236	18.179		0.743	11.265
34	transport	trinity_dn28254_c0_g1	transport.potassium	TRINITY_DN28254_c0_g1:1990:A	0	0	0	0	0	0		41.702	6.978	0.809	32.204	8.396	15.382		0.743	12.391
34	transport	trinity_dn28254_c0_g1	transport.potassium	TRINITY_DN28254_c0_g1:1990:G	1.499	1.05	0	0	4.084	0		35.029	6.106	0.809	38.243	10.915	9.788		5.203	19.15
34	transport	trinity_dn28254_c0_g1	transport.potassium	TRINITY_DN28254_c0_g1:2015:A	1.499	1.05	0	0	4.084	0		35.029	4.361	0.809	34.217	13.434	12.585		5.203	16.897
34	transport	trinity_dn28254_c0_g1	transport.potassium	TRINITY_DN28254_c0_g1:2015:G	0	0	0	0	0	0		37.532	5.233	0.809	23.147	5.877	15.382		0	10.138
34	transport	trinity_dn28254_c0_g1	transport.potassium	TRINITY_DN28254_c0_g1:2283:CA	0	0	0	0	0	0		24.187	2.617	2.427	21.134	3.358	4.195		0.743	6.759
34	transport	trinity_dn28254_c0_g1	transport.potassium	TRINITY_DN28254_c0_g1:2283:TG	2.998	6.301	3.364	0	2.723	0		28.357	9.595	5.664	38.243	11.755	13.984		7.434	19.15
34	transport	trinity_dn28254_c0_g1	transport.potassium	TRINITY_DN28254_c0_g1:2292:G	0	0	0	0	0	0		27.523	2.617	2.427	29.185	3.358	4.195		1.487	6.759
34	transport	trinity_dn28254_c0_g1	transport.potassium	TRINITY_DN28254_c0_g1:2292:T	4.497	6.301	4.485	0	2.723	0		32.527	10.467	5.664	39.249	11.755	16.78		7.434	19.15
34	transport	trinity_dn28254_c0_g2	transport.potassium	TRINITY_DN28254_c0_g2:170:A	0	0	0	0	0	0		45.872	5.233	9.71	55.351	15.113	32.162		0	12.391
34	transport	trinity_dn28254_c0_g2	transport.potassium	TRINITY_DN28254_c0_g2:170:G	1.499	3.15	0	0	1.361	0		30.025	9.595	3.237	35.223	6.717	11.187		1.487	18.024
34	transport	trinity_dn28513_c0_g13	transport.metabolite transporters at the mitochondrial membrane	TRINITY_DN28513_c0_g13:97:AGC	0	0	0	0	0	0		10.842	13.084	11.328	7.045	2.519	2.797		0	0
34	transport	trinity_dn28513_c0_g13	transport.metabolite transporters at the mitochondrial membrane	TRINITY_DN28513_c0_g13:97:GGC	226.339	52.505	273.578	334.577	260.018	28.047		32.527	51.463	29.938	14.089	31.905	11.187		0.743	28.162
34	transport	trinity_dn28513_c0_g13	transport.metabolite transporters at the mitochondrial membrane	TRINITY_DN28513_c0_g13:97:GGT	4.497	0	4.485	2.091	2.723	0		0	2.617	0	0	0.84	0		1.487	0
34	transport	trinity_dn30053_c0_g1	transport.metal	TRINITY_DN30053_c0_g1:402:A	0	0	0	0	0	0		36.698	29.656	23.465	29.185	24.349	12.585		0	30.415
34	transport	trinity_dn30053_c0_g1	transport.metal	TRINITY_DN30053_c0_g1:402:G	55.46	23.102	14.576	19.866	34.034	8.63		76.731	75.013	29.129	96.613	110.829	54.536		2.23	41.68
35	not assigned	trinity_dn10066_c0_g3	not assigned.unknown	TRINITY_DN10066_c0_g3:286:TGAGGGGT	31.478	0	0	0	10.891	12.945		5.004	12.211	13.755	3.019	0	6.992		1.487	28.162
35	not assigned	trinity_dn10066_c0_g3	not assigned.unknown	TRINITY_DN10066_c0_g3:286:TGGGGGGG	1.499	13.651	88.576	84.69	72.152	81.984		0	0	0	0	0	0		0	0
35	not assigned	trinity_dn10066_c0_g3	not assigned.unknown	TRINITY_DN10066_c0_g3:286:TGGGGGGT	695.504	38.853	375.609	892.904	251.85	245.952		6.672	34.018	9.71	7.045	15.953	23.772		55.751	68.716
35	not assigned	trinity_dn10066_c0_g3	not assigned.unknown	TRINITY_DN10066_c0_g3:286:TGGGGGT	265.311	21.002	0	1.046	0	2.157		21.685	13.084	24.274	0	0	40.552		22.301	101.384
35	not assigned	trinity_dn10188_c0_g1	not assigned.unknown	TRINITY_DN10188_c0_g1:117:C	0	0	0	0	0	0		40.868	76.758	17.801	84.536	34.424	46.146		0	87.866
35	not assigned	trinity_dn10188_c0_g1	not assigned.unknown	TRINITY_DN10188_c0_g1:117:G	77.944	17.852	52.697	29.276	66.706	17.26		32.527	20.062	17.801	43.274	18.472	43.349		5.947	14.644
35	not assigned	trinity_dn10188_c0_g1	not assigned.unknown	TRINITY_DN10188_c0_g1:133:CCAC	0	0	0	0	0	0		32.527	85.48	9.71	60.383	41.981	27.967		0	64.21
35	not assigned	trinity_dn10188_c0_g1	not assigned.unknown	TRINITY_DN10188_c0_g1:133:GCAA	67.452	6.301	41.485	13.592	35.395	6.472		25.855	16.573	16.183	36.23	11.755	30.764		2.23	5.632
35	not assigned	trinity_dn10188_c0_g1	not assigned.unknown	TRINITY_DN10188_c0_g1:133:GCAC	0	0	0	0	1.361	0		15.847	0	12.946	39.249	0	18.179		0	38.301
35	not assigned	trinity_dn10188_c0_g1	not assigned.unknown	TRINITY_DN10188_c0_g1:54:C	83.94	16.801	52.697	29.276	72.152	17.26		33.361	20.062	18.61	43.274	18.472	44.747		5.947	15.771
35	not assigned	trinity_dn10188_c0_g1	not assigned.unknown	TRINITY_DN10188_c0_g1:54:G	0	0	0	0	0	0		15.013	22.678	4.855	29.185	13.434	6.992		0	30.415
35	not assigned	trinity_dn11401_c0_g1	not assigned.unknown	TRINITY_DN11401_c0_g1:282:C	119.914	25.202	16.818	8.364	10.891	25.89		0.834	1.744	0	0	0.84	0		1.487	0
35	not assigned	trinity_dn11401_c0_g1	not assigned.unknown	TRINITY_DN11401_c0_g1:282:T	140.899	46.204	11.212	2.091	1.361	34.52		0	0	0	0	0	0		4.46	0
35	not assigned	trinity_dn12170_c0_g1	not assigned.unknown	TRINITY_DN12170_c0_g1:217:G	47.966	21.002	4.485	1.046	2.723	8.63		120.935	84.608	94.669	75.479	44.5	120.259		3.717	3.379
35	not assigned	trinity_dn12170_c0_g1	not assigned.unknown	TRINITY_DN12170_c0_g1:217:T	0	0	0	0	0	0		40.034	29.656	38.838	14.089	17.632	18.179		3.717	0
35	not assigned	trinity_dn12170_c0_g1	not assigned.unknown	TRINITY_DN12170_c0_g1:234:C	0	0	0	0	0	0		33.361	26.167	29.938	11.07	15.113	16.78		3.717	0
35	not assigned	trinity_dn12170_c0_g1	not assigned.unknown	TRINITY_DN12170_c0_g1:234:G	7.495	12.601	4.485	1.046	1.361	6.472		80.067	57.568	86.577	49.313	27.707	85.3		2.23	1.126
35	not assigned	trinity_dn12442_c0_g5	not assigned.unknown	TRINITY_DN12442_c0_g5:164:AGC	208.351	25.202	3.364	39.731	24.504	0		7.506	18.317	0.809	10.064	0	33.561		4.46	30.415
35	not assigned	trinity_dn12442_c0_g5	not assigned.unknown	TRINITY_DN12442_c0_g5:164:AGT	0	0	0	0	0	0		0	0	1.618	1.006	1.679	2.797		0	2.253
35	not assigned	trinity_dn12442_c0_g5	not assigned.unknown	TRINITY_DN12442_c0_g5:164:ATC	415.204	14.701	30.273	20.911	9.529	66.882		0	0	0	0	0	0		39.398	157.708
35	not assigned	trinity_dn12442_c0_g5	not assigned.unknown	TRINITY_DN12442_c0_g5:164:GGT	1.499	0	0	1.046	0	2.157		0	0	0	0	0	1.398		0	0
35	not assigned	trinity_dn12685_c0_g1	not assigned.unknown	TRINITY_DN12685_c0_g1:272:C	4.497	9.451	74.001	65.87	35.395	4.315		0	0	0	0	0	0		0.743	0
35	not assigned	trinity_dn12685_c0_g1	not assigned.unknown	TRINITY_DN12685_c0_g1:272:T	305.782	172.215	330.76	312.621	257.295	77.669		37.532	10.467	3.237	10.064	4.198	22.374		32.707	29.289
35	not assigned	trinity_dn12760_c0_g1	not assigned.unknown	TRINITY_DN12760_c0_g1:49:AGT	0	0	0	0	0	0		10.008	16.573	34.793	30.191	15.953	2.797		0	1.126
35	not assigned	trinity_dn12760_c0_g1	not assigned.unknown	TRINITY_DN12760_c0_g1:49:GGA	1.499	0	0	0	0	0		1.668	11.339	14.564	1.006	3.358	1.398		0	0
35	not assigned	trinity_dn12883_c0_g2	not assigned.unknown	TRINITY_DN12883_c0_g2:150:ACC	19.486	4.2	3.364	9.41	23.143	2.157		0	0	0	0	0	0		0.743	7.885
35	not assigned	trinity_dn12883_c0_g2	not assigned.unknown	TRINITY_DN12883_c0_g2:150:GCC	173.876	64.056	57.182	24.048	108.908	53.937		50.876	48.846	25.083	86.549	37.783	60.129		17.097	28.162
35	not assigned	trinity_dn12883_c0_g2	not assigned.unknown	TRINITY_DN12883_c0_g2:150:GCT	0	0	2.242	1.046	5.445	8.63		0	0	0	1.006	0	0		0	12.391
35	not assigned	trinity_dn13448_c0_g1	not assigned.unknown	TRINITY_DN13448_c0_g1:142:ATGTAG	0	0	0	0	0	0		9.174	15.7	8.9	0	0	8.39		0	5.632
35	not assigned	trinity_dn13448_c0_g1	not assigned.unknown	TRINITY_DN13448_c0_g1:142:TTGCACCTG	38.972	9.451	11.212	26.139	21.782	2.157		0	0	0	0	0	0		0	0
35	not assigned	trinity_dn13448_c0_g1	not assigned.unknown	TRINITY_DN13448_c0_g1:142:TTGCAG	565.097	74.557	100.91	123.375	185.144	81.984		85.906	120.37	79.295	153.977	31.066	57.333		25.274	1.126
35	not assigned	trinity_dn13448_c0_g1	not assigned.unknown	TRINITY_DN13448_c0_g1:142:TTGCAGGTG	0	0	0	0	0	0		0	0	0	0	0	0		0	0
35	not assigned	trinity_dn13448_c0_g1	not assigned.unknown	TRINITY_DN13448_c0_g1:251:C	2627.63	397.985	630.126	488.274	986.979	478.958		490.413	722.222	360.064	601.817	193.112	380.353		161.307	39.427
35	not assigned	trinity_dn13448_c0_g1	not assigned.unknown	TRINITY_DN13448_c0_g1:251:G	259.315	77.707	119.971	147.423	149.748	12.945		0	0	0	0	0	0		0	0
35	not assigned	trinity_dn13448_c0_g1	not assigned.unknown	TRINITY_DN13448_c0_g1:269:C	251.82	76.657	215.274	144.287	148.387	15.102		0	0	0	0	0	0		0	0
35	not assigned	trinity_dn13448_c0_g1	not assigned.unknown	TRINITY_DN13448_c0_g1:269:G	2405.78	373.833	474.276	435.996	928.441	429.337		455.383	667.27	330.935	548.478	184.716	353.784		147.927	36.048
35	not assigned	trinity_dn13754_c0_g3	not assigned.unknown	TRINITY_DN13754_c0_g3:103:CTGGAC	0	0	0	0	0	0		8.34	20.062	8.091	17.109	6.717	6.992		0	23.656
35	not assigned	trinity_dn13754_c0_g3	not assigned.unknown	TRINITY_DN13754_c0_g3:103:CTGTGGAC	205.354	30.453	228.729	128.603	141.58	49.622		33.361	18.317	25.083	44.281	24.349	16.78		15.61	33.795
35	not assigned	trinity_dn13754_c0_g3	not assigned.unknown	TRINITY_DN13754_c0_g3:103:GTGCAT	25.482	7.351	30.273	26.139	21.782	6.472		11.676	8.722	13.755	16.102	8.396	11.187		0.743	0
35	not assigned	trinity_dn13754_c0_g3	not assigned.unknown	TRINITY_DN13754_c0_g3:103:GTGGAC	100.428	22.052	31.394	39.731	46.286	43.149		6.672	20.934	4.046	23.147	4.198	9.788		0.743	14.644
35	not assigned	trinity_dn13754_c0_g3	not assigned.unknown	TRINITY_DN13754_c0_g3:126:C	0	0	0	0	0	0		8.34	24.423	11.328	20.128	7.557	6.992		0	23.656
35	not assigned	trinity_dn13754_c0_g3	not assigned.unknown	TRINITY_DN13754_c0_g3:126:T	385.225	67.206	348.7	221.658	261.379	114.346		62.553	61.057	52.594	97.619	41.141	48.942		17.84	55.198
35	not assigned	trinity_dn14994_c1_g1	not assigned.unknown	TRINITY_DN14994_c1_g1:155:AAGAG	0	0	11.212	0	5.445	10.787		0.834	0	0	0	0	0		0	0
35	not assigned	trinity_dn14994_c1_g1	not assigned.unknown	TRINITY_DN14994_c1_g1:155:AAGAGG	92.934	156.464	278.063	369.081	215.093	2.157		0	0	0	0	0	0		1.487	0
35	not assigned	trinity_dn14994_c1_g1	not assigned.unknown	TRINITY_DN14994_c1_g1:155:AAGGG	11.991	12.601	102.031	40.777	5.445	0		0	0	0	0	0	0		0	0
35	not assigned	trinity_dn14994_c1_g1	not assigned.unknown	TRINITY_DN14994_c1_g1:155:GAGAGG	101.927	159.614	558.368	520.686	163.362	38.834		38.366	27.912	0.809	4.026	4.198	6.992		2.973	0
35	not assigned	trinity_dn15622_c0_g1	not assigned.unknown	TRINITY_DN15622_c0_g1:549:C	1235.12	74.557	322.911	134.877	1151.7	597.619		0.834	6.978	10.519	3.019	0	27.967		5.203	11.265
35	not assigned	trinity_dn15622_c0_g1	not assigned.unknown	TRINITY_DN15622_c0_g1:549:G	206.852	33.603	0	23.002	51.731	71.197		0.834	1.744	0.809	0	0	2.797		0	7.885
35	not assigned	trinity_dn15622_c0_g1	not assigned.unknown	TRINITY_DN15622_c0_g1:549:T	298.287	57.755	141.274	11.501	133.412	237.322		0	0	0	0	0	0		0	0
35	not assigned	trinity_dn15622_c0_g1	not assigned.unknown	TRINITY_DN15622_c0_g1:658:A	53.962	10.501	0	3.137	12.252	23.732		1.668	0	0	0	0	0		0.743	2.253
35	not assigned	trinity_dn15622_c0_g1	not assigned.unknown	TRINITY_DN15622_c0_g1:658:C	80.942	6.301	16.818	2.091	36.756	23.732		0	0	0	0	0	0		0	1.126
35	not assigned	trinity_dn15622_c0_g1	not assigned.unknown	TRINITY_DN15622_c0_g1:658:T	160.386	9.451	54.94	17.774	153.833	105.716		0	4.361	2.427	2.013	0	9.788		0	1.126
35	not assigned	trinity_dn15622_c0_g1	not assigned.unknown	TRINITY_DN15622_c0_g1:670:A	118.416	7.351	10.091	2.091	81.681	30.205		0	0	0	0	0	0		0	1.126
35	not assigned	trinity_dn15622_c0_g1	not assigned.unknown	TRINITY_DN15622_c0_g1:670:G	112.42	12.601	30.273	14.638	55.815	101.401		0.834	4.361	0.809	2.013	0	9.788		0.743	2.253
35	not assigned	trinity_dn16383_c0_g1	not assigned.unknown	TRINITY_DN16383_c0_g1:133:A	0	0	0	0	0	0		10.842	36.634	19.419	62.396	8.396	43.349		2.973	22.53
35	not assigned	trinity_dn16383_c0_g1	not assigned.unknown	TRINITY_DN16383_c0_g1:133:C	1.499	9.451	111.001	19.866	0	64.724		0	0	0	0	0.84	0		0	10.138
35	not assigned	trinity_dn16726_c0_g1	not assigned.unknown	TRINITY_DN16726_c0_g1:171:C	59.957	6.301	4.485	12.547	5.445	2.157		0	0	0	0	0	0		0	4.506
35	not assigned	trinity_dn16726_c0_g1	not assigned.unknown	TRINITY_DN16726_c0_g1:171:T	280.3	37.803	170.425	58.551	112.992	336.565		5.004	24.423	5.664	8.051	10.075	13.984		21.557	7.885
35	not assigned	trinity_dn17873_c0_g7	not assigned.unknown	TRINITY_DN17873_c0_g7:222:CAGC	7.495	2.1	3.364	1.046	19.059	0		10.008	3.489	9.71	5.032	0.84	1.398		0	0
35	not assigned	trinity_dn17873_c0_g7	not assigned.unknown	TRINITY_DN17873_c0_g7:222:CAGG	7.495	10.501	3.364	9.41	9.529	10.787		0	0	0	0	0	0		0	1.126
35	not assigned	trinity_dn17873_c0_g7	not assigned.unknown	TRINITY_DN17873_c0_g7:222:CGGC	4.497	0	0	0	5.445	0		1.668	5.233	2.427	1.006	3.358	2.797		0	0
35	not assigned	trinity_dn17873_c0_g7	not assigned.unknown	TRINITY_DN17873_c0_g7:222:TAGC	1.499	0	1.121	2.091	0	4.315		4.17	1.744	1.618	2.013	0	2.797		0	0
35	not assigned	trinity_dn17873_c0_g7	not assigned.unknown	TRINITY_DN17873_c0_g7:235:AGGT	8.994	1.05	2.242	3.137	13.613	4.315		12.511	8.722	12.137	7.045	4.198	6.992		0	0
35	not assigned	trinity_dn17873_c0_g7	not assigned.unknown	TRINITY_DN17873_c0_g7:235:AGT	5.996	7.351	3.364	9.41	8.168	8.63		0	0	0	0	0	0		0	1.126
35	not assigned	trinity_dn17873_c0_g7	not assigned.unknown	TRINITY_DN17873_c0_g7:235:GGT	0	0	1.121	0	9.529	0		2.502	0	0	0	0	1.398		0	0
35	not assigned	trinity_dn17873_c0_g7	not assigned.unknown	TRINITY_DN17873_c0_g7:320:CTAA	14.989	4.2	1.121	10.456	6.807	8.63		10.008	4.361	5.664	4.026	2.519	6.992		0	0
35	not assigned	trinity_dn17873_c0_g7	not assigned.unknown	TRINITY_DN17873_c0_g7:320:CTAG	0	0	0	0	6.807	0		0	0	0	0	0	0		0	0
35	not assigned	trinity_dn17873_c0_g7	not assigned.unknown	TRINITY_DN17873_c0_g7:320:GTAA	2.998	4.2	5.606	16.729	2.723	8.63		0	0	0	0	0	0		0.743	2.253
35	not assigned	trinity_dn1797_c0_g1	not assigned.unknown	TRINITY_DN1797_c0_g1:136:G	0	0	19.061	6.273	1.361	6.472		0	0	0	0	0	0		0	0
35	not assigned	trinity_dn1797_c0_g1	not assigned.unknown	TRINITY_DN1797_c0_g1:136:T	0	0	0	0	0	0		15.013	18.317	17.801	16.102	19.311	13.984		0	0
35	not assigned	trinity_dn1797_c0_g1	not assigned.unknown	TRINITY_DN1797_c0_g1:163:C	0	0	0	0	0	0		14.179	18.317	17.801	13.083	19.311	13.984		0	0
35	not assigned	trinity_dn1797_c0_g1	not assigned.unknown	TRINITY_DN1797_c0_g1:163:T	0	0	16.818	6.273	1.361	6.472		0	0	0	0	0	0		0	0
35	not assigned	trinity_dn1797_c0_g1	not assigned.unknown	TRINITY_DN1797_c0_g1:65:AGAT	0	0	14.576	2.091	0	6.472		0	0	0	0	0	0		0	0
35	not assigned	trinity_dn1797_c0_g1	not assigned.unknown	TRINITY_DN1797_c0_g1:65:GGATT	0	0	0	0	0	0		11.676	7.85	13.755	10.064	10.075	9.788		0	0
35	not assigned	trinity_dn1797_c0_g1	not assigned.unknown	TRINITY_DN1797_c0_g1:93:A	0	0	0	0	0	0		12.511	11.339	16.992	12.077	12.594	11.187		0	0
35	not assigned	trinity_dn1797_c0_g1	not assigned.unknown	TRINITY_DN1797_c0_g1:93:G	0	0	15.697	4.182	0	6.472		0	0	0	0	0	0		0	0
35	not assigned	trinity_dn18076_c0_g2	not assigned.unknown	TRINITY_DN18076_c0_g2:326:ATATGTATATGTGTGTGTGTGTGTGA	8.994	2.1	4.485	1.046	5.445	0		0	0	0	0	0	0		0	2.253
35	not assigned	trinity_dn18076_c0_g2	not assigned.unknown	TRINITY_DN18076_c0_g2:326:ATATGTATATGTGTGTGTGTGTGTGTGA	337.259	57.755	68.394	49.141	276.354	103.559		0	0	0	0	0	0		5.203	52.945
35	not assigned	trinity_dn18076_c0_g2	not assigned.unknown	TRINITY_DN18076_c0_g2:326:ATATGTATATGTGTGTGTGTGTGTGTGTGA	1.499	0	0	0	1.361	0		0	0	0	0	0	0		1.487	1.126
35	not assigned	trinity_dn18076_c0_g2	not assigned.unknown	TRINITY_DN18076_c0_g2:326:ATCTATGTGTGA	1.499	0	0	1.046	0	0		2.502	2.617	0.809	0	0.84	5.593		0.743	0
35	not assigned	trinity_dn18249_c0_g1	not assigned.unknown	TRINITY_DN18249_c0_g1:1521:A	0	0	0	0	0	6.472		47.54	47.101	8.091	70.447	0	16.78		0	0
35	not assigned	trinity_dn18249_c0_g1	not assigned.unknown	TRINITY_DN18249_c0_g1:1521:G	0	0	0	0	0	0		55.046	119.498	45.311	123.785	1.679	18.179		0	0
35	not assigned	trinity_dn18249_c0_g1	not assigned.unknown	TRINITY_DN18249_c0_g1:609:C	0	0	0	0	0	0		109.259	145.666	108.424	163.034	8.396	36.357		0	2.253
35	not assigned	trinity_dn18249_c0_g1	not assigned.unknown	TRINITY_DN18249_c0_g1:609:T	0	1.05	1.121	7.319	1.361	6.472		65.055	116.881	48.548	145.925	5.038	27.967		0.743	2.253
35	not assigned	trinity_dn18249_c0_g1	not assigned.unknown	TRINITY_DN18249_c0_g1:633:A	0	0	0	0	0	0		103.42	129.093	96.287	146.932	8.396	36.357		0	2.253
35	not assigned	trinity_dn18249_c0_g1	not assigned.unknown	TRINITY_DN18249_c0_g1:633:T	0	1.05	2.242	7.319	2.723	12.945		72.561	136.071	55.83	156.996	5.877	27.967		0.743	2.253
35	not assigned	trinity_dn18249_c0_g1	not assigned.unknown	TRINITY_DN18249_c0_g1:98:C	0	0	0	0	0	2.157		28.357	39.251	0	17.109	0	8.39		0	0
35	not assigned	trinity_dn18249_c0_g1	not assigned.unknown	TRINITY_DN18249_c0_g1:98:T	0	0	0	0	0	0		20.851	61.93	9.71	60.383	2.519	13.984		0	0
35	not assigned	trinity_dn18363_c0_g19	not assigned.unknown	TRINITY_DN18363_c0_g19:379:AGC	0	0	0	0	0	0		11.676	30.529	0.809	14.089	6.717	2.797		0	1.126
35	not assigned	trinity_dn18363_c0_g19	not assigned.unknown	TRINITY_DN18363_c0_g19:379:CGC	170.878	64.056	159.213	83.644	209.648	81.984		69.225	58.441	39.647	34.217	81.443	20.975		7.434	11.265
35	not assigned	trinity_dn18363_c0_g19	not assigned.unknown	TRINITY_DN18363_c0_g19:379:GGC	16.488	5.25	32.515	29.276	0	6.472		0	0	0	14.089	0	9.788		1.487	7.885
35	not assigned	trinity_dn18363_c0_g19	not assigned.unknown	TRINITY_DN18363_c0_g19:379:TGT	131.906	85.057	40.364	13.592	179.698	8.63		65.889	93.331	53.403	44.281	41.981	25.17		5.203	45.06
35	not assigned	trinity_dn18363_c0_g3	not assigned.unknown	TRINITY_DN18363_c0_g3:181:ACAG	34.475	4.2	16.818	12.547	23.143	6.472		3.336	19.189	8.9	12.077	5.038	11.187		0.743	4.506
35	not assigned	trinity_dn18363_c0_g3	not assigned.unknown	TRINITY_DN18363_c0_g3:181:ACAT	20.985	6.301	11.212	3.137	9.529	4.315		0	0	0	0	0	0		0	0
35	not assigned	trinity_dn18363_c0_g3	not assigned.unknown	TRINITY_DN18363_c0_g3:181:CCAG	7.495	0	0	1.046	0	8.63		2.502	4.361	3.237	4.026	4.198	2.797		0	0
35	not assigned	trinity_dn18552_c0_g1	not assigned.unknown	TRINITY_DN18552_c0_g1:136:CACGGGG	19.486	0	6.727	10.456	17.698	0		0	1.744	0	0	0	0		1.487	0
35	not assigned	trinity_dn18552_c0_g1	not assigned.unknown	TRINITY_DN18552_c0_g1:136:TACAGGA	65.953	5.25	75.122	46.004	54.454	60.409		2.502	2.617	2.427	5.032	4.198	2.797		6.69	0
35	not assigned	trinity_dn18552_c0_g1	not assigned.unknown	TRINITY_DN18552_c0_g1:136:TACAGGAA	19.486	2.1	8.97	7.319	25.866	2.157		0	0	0	0	0	0		0	0
35	not assigned	trinity_dn18552_c0_g1	not assigned.unknown	TRINITY_DN18552_c0_g1:136:TACAGGTA	98.929	5.25	8.97	0	0	0		0	0	0	0	0	0		8.92	1.126
35	not assigned	trinity_dn19035_c0_g3	not assigned.unknown	TRINITY_DN19035_c0_g3:147:C	1.499	1.05	1.121	0	0	0		3.336	17.445	17.801	11.07	5.038	8.39		0	13.518
35	not assigned	trinity_dn19035_c0_g3	not assigned.unknown	TRINITY_DN19035_c0_g3:147:T	0	0	0	0	0	0		2.502	31.401	17.801	16.102	2.519	15.382		0	16.897
35	not assigned	trinity_dn19158_c0_g3	not assigned.unknown	TRINITY_DN19158_c0_g3:236:C	0	0	0	0	0	0		44.204	94.203	211.993	111.708	2.519	123.055		0	20.277
35	not assigned	trinity_dn19158_c0_g3	not assigned.unknown	TRINITY_DN19158_c0_g3:236:T	2.998	0	1.121	0	0	0		0	0	28.32	67.428	5.877	27.967		0	4.506
35	not assigned	trinity_dn19402_c0_g1	not assigned.unknown	TRINITY_DN19402_c0_g1:405:A	25.482	5.25	14.576	6.273	10.891	2.157		0	0	0	0	0	0		1.487	2.253
35	not assigned	trinity_dn19402_c0_g1	not assigned.unknown	TRINITY_DN19402_c0_g1:405:G	203.855	5.25	91.94	32.412	83.042	25.89		0	6.978	2.427	1.006	1.679	6.992		12.637	2.253
35	not assigned	trinity_dn19642_c0_g6	not assigned.unknown	TRINITY_DN19642_c0_g6:199:A	8.994	10.501	69.516	83.644	10.891	4.315		0	0	0	0	0	0		0	0
35	not assigned	trinity_dn19642_c0_g6	not assigned.unknown	TRINITY_DN19642_c0_g6:199:C	335.761	658.408	754.581	973.411	232.791	36.677		39.2	20.934	5.664	6.038	10.075	19.577		11.894	25.909
35	not assigned	trinity_dn20042_c0_g1	not assigned.unknown	TRINITY_DN20042_c0_g1:292:C	0	0	0	0	0	0		26.689	9.595	8.9	14.089	6.717	4.195		1.487	22.53
35	not assigned	trinity_dn20042_c0_g1	not assigned.unknown	TRINITY_DN20042_c0_g1:292:T	28.48	0	0	1.046	9.529	2.157		91.744	35.762	40.457	58.37	49.537	41.951		6.69	32.668
35	not assigned	trinity_dn20277_c0_g1	not assigned.unknown	TRINITY_DN20277_c0_g1:351:C	10.493	0	1.121	3.137	16.336	0		14.179	43.612	51.784	63.402	11.755	36.357		0	3.379
35	not assigned	trinity_dn20277_c0_g1	not assigned.unknown	TRINITY_DN20277_c0_g1:351:T	0	0	0	0	0	0		7.506	9.595	16.183	14.089	1.679	4.195		0	0
35	not assigned	trinity_dn20511_c0_g1	not assigned.unknown	TRINITY_DN20511_c0_g1:81:A	299.786	76.657	238.82	171.471	231.429	140.236		7.506	25.295	11.328	12.077	10.075	11.187		9.664	16.897
35	not assigned	trinity_dn20511_c0_g1	not assigned.unknown	TRINITY_DN20511_c0_g1:81:G	52.463	12.601	16.818	25.093	21.782	10.787		0	0	0	0	0	0		0	0
35	not assigned	trinity_dn20561_c1_g1	not assigned.unknown	TRINITY_DN20561_c1_g1:129:C	854.391	154.364	1953.17	2850.18	273.631	302.046		35.864	13.956	7.282	16.102	14.273	23.772		12.637	0
35	not assigned	trinity_dn20561_c1_g1	not assigned.unknown	TRINITY_DN20561_c1_g1:129:T	16.488	37.803	67.273	297.983	8.168	6.472		0	0	0	0	0	0		0	0
35	not assigned	trinity_dn20599_c0_g1	not assigned.unknown	TRINITY_DN20599_c0_g1:103:C	310.279	136.512	71.758	34.503	359.396	99.244		61.719	70.652	37.22	118.753	78.084	89.495		11.894	82.234
35	not assigned	trinity_dn20599_c0_g1	not assigned.unknown	TRINITY_DN20599_c0_g1:103:T	0	0	0	0	0	0		32.527	50.59	4.855	42.268	37.783	22.374		0	34.921
35	not assigned	trinity_dn20599_c0_g1	not assigned.unknown	TRINITY_DN20599_c0_g1:55:C	0	0	0	0	0	0		20.017	27.912	1.618	30.191	13.434	22.374		0	21.403
35	not assigned	trinity_dn20599_c0_g1	not assigned.unknown	TRINITY_DN20599_c0_g1:55:G	131.906	30.453	44.849	18.82	194.673	58.252		28.357	34.89	24.274	63.402	25.188	43.349		5.203	36.048
35	not assigned	trinity_dn20599_c0_g1	not assigned.unknown	TRINITY_DN20599_c0_g1:88:C	217.345	84.007	59.425	24.048	307.665	84.141		46.706	58.441	32.365	90.574	51.217	61.528		9.664	59.704
35	not assigned	trinity_dn20599_c0_g1	not assigned.unknown	TRINITY_DN20599_c0_g1:88:T	0	0	0	0	0	0		26.689	37.507	4.046	36.23	22.67	20.975		0	25.909
35	not assigned	trinity_dn20649_c0_g16	not assigned.unknown	TRINITY_DN20649_c0_g16:85:AATA	0	0	0	0	0	15.102		0	8.722	0	0	1.679	0		0	0
35	not assigned	trinity_dn20649_c0_g16	not assigned.unknown	TRINITY_DN20649_c0_g16:85:ACCAA	194.861	14.701	128.94	95.145	242.32	62.567		41.702	68.908	48.548	49.313	16.792	22.374		5.203	57.451
35	not assigned	trinity_dn20649_c0_g16	not assigned.unknown	TRINITY_DN20649_c0_g16:85:ACCGA	0	0	0	0	0	0		18.349	38.379	19.419	30.191	15.113	13.984		0	0
35	not assigned	trinity_dn20763_c0_g2	not assigned.unknown	TRINITY_DN20763_c0_g2:208:A	22.484	34.653	31.394	3.137	14.975	23.732		20.017	17.445	17.801	22.14	8.396	8.39		1.487	7.885
35	not assigned	trinity_dn20763_c0_g2	not assigned.unknown	TRINITY_DN20763_c0_g2:208:G	70.45	51.455	14.576	47.05	10.891	15.102		0	0	0	0	0	0		1.487	0
35	not assigned	trinity_dn20764_c0_g7	not assigned.unknown	TRINITY_DN20764_c0_g7:133:C	67.452	35.703	42.606	36.594	39.479	21.575		0	0	0	0	0	0		0.743	13.518
35	not assigned	trinity_dn20764_c0_g7	not assigned.unknown	TRINITY_DN20764_c0_g7:133:T	391.221	130.211	312.82	140.104	356.674	148.865		101.752	86.353	45.311	97.619	103.273	96.487		17.097	78.854
35	not assigned	trinity_dn20764_c0_g7	not assigned.unknown	TRINITY_DN20764_c0_g7:96:C	485.654	153.314	394.67	166.243	422.018	194.172		118.433	109.903	55.83	107.683	119.226	111.869		24.531	96.878
35	not assigned	trinity_dn20764_c0_g7	not assigned.unknown	TRINITY_DN20764_c0_g7:96:T	77.944	42.004	49.334	37.64	42.202	21.575		0	0	0	0	0	0		1.487	16.897
35	not assigned	trinity_dn20904_c0_g16	not assigned.unknown	TRINITY_DN20904_c0_g16:202:A	1.499	1.05	1.121	64.824	54.454	43.149		0	0	0	0	0	0		0	1.126
35	not assigned	trinity_dn20904_c0_g16	not assigned.unknown	TRINITY_DN20904_c0_g16:202:C	343.255	66.156	399.154	222.703	266.825	94.929		15.847	0.872	1.618	12.077	4.198	8.39		27.504	129.546
35	not assigned	trinity_dn20997_c0_g6	not assigned.unknown	TRINITY_DN20997_c0_g6:199:A	1.499	4.2	12.333	6.273	8.168	4.315		8.34	10.467	6.473	8.051	4.198	0		0	3.379
35	not assigned	trinity_dn20997_c0_g6	not assigned.unknown	TRINITY_DN20997_c0_g6:199:G	10.493	3.15	1.121	10.456	13.613	8.63		0	0	0	0	0	0		0	0
35	not assigned	trinity_dn20997_c0_g6	not assigned.unknown	TRINITY_DN20997_c0_g6:206:G	10.493	4.2	1.121	10.456	14.975	8.63		0	0	0	0	0	0		0	0
35	not assigned	trinity_dn20997_c0_g6	not assigned.unknown	TRINITY_DN20997_c0_g6:206:T	1.499	4.2	12.333	6.273	13.613	8.63		8.34	13.084	6.473	9.057	5.038	0		0	5.632
35	not assigned	trinity_dn20997_c0_g6	not assigned.unknown	TRINITY_DN20997_c0_g6:267:C	7.495	4.2	31.394	10.456	20.42	6.472		6.672	14.828	8.091	20.128	9.236	5.593		0	7.885
35	not assigned	trinity_dn20997_c0_g6	not assigned.unknown	TRINITY_DN20997_c0_g6:267:T	16.488	4.2	2.242	26.139	19.059	17.26		0	0	0	0	0	0		0.743	0
35	not assigned	trinity_dn2127_c0_g2	not assigned.unknown	TRINITY_DN2127_c0_g2:278:A	0	0	0	0	0	0		18.349	24.423	22.656	19.121	3.358	5.593		0	0
35	not assigned	trinity_dn2127_c0_g2	not assigned.unknown	TRINITY_DN2127_c0_g2:278:T	2.998	1.05	0	0	0	0		2.502	16.573	12.946	15.096	2.519	5.593		0.743	0
35	not assigned	trinity_dn21590_c0_g2	not assigned.unknown	TRINITY_DN21590_c0_g2:1364:CCGTTGTTGTT	5.996	6.301	7.849	5.228	19.059	4.315		0	0	0	0	0	0		0	1.126
35	not assigned	trinity_dn21590_c0_g2	not assigned.unknown	TRINITY_DN21590_c0_g2:1364:CTGTTGCTGTT	5.996	1.05	3.364	20.911	14.975	2.157		0.834	6.106	4.046	2.013	1.679	2.797		0	3.379
35	not assigned	trinity_dn21590_c0_g2	not assigned.unknown	TRINITY_DN21590_c0_g2:1364:CTGTTGTT	8.994	4.2	12.333	12.547	13.613	4.315		3.336	9.595	3.237	5.032	0	6.992		0	0
35	not assigned	trinity_dn21590_c0_g2	not assigned.unknown	TRINITY_DN21590_c0_g2:1364:CTGTTGTTGTT	7.495	3.15	0	0	2.723	0		2.502	6.106	4.046	14.089	2.519	5.593		0.743	2.253
35	not assigned	trinity_dn22321_c0_g9	not assigned.unknown	TRINITY_DN22321_c0_g9:171:A	0	0	0	0	0	0		15.013	3.489	3.237	6.038	8.396	26.569		0	11.265
35	not assigned	trinity_dn22321_c0_g9	not assigned.unknown	TRINITY_DN22321_c0_g9:171:T	160.386	82.957	87.455	60.642	78.958	179.07		54.212	40.996	34.793	60.383	31.066	72.715		15.61	113.775
35	not assigned	trinity_dn22321_c0_g9	not assigned.unknown	TRINITY_DN22321_c0_g9:275:C	224.84	43.054	91.94	48.096	99.379	174.755		84.238	63.674	40.457	88.562	33.585	95.088		31.221	110.396
35	not assigned	trinity_dn22321_c0_g9	not assigned.unknown	TRINITY_DN22321_c0_g9:275:T	0	0	0	0	0	0		10.008	5.233	6.473	15.096	5.877	15.382		0	12.391
35	not assigned	trinity_dn22384_c0_g3	not assigned.unknown	TRINITY_DN22384_c0_g3:214:ACTGGCTCGG	2.998	0	0	0	0	0		5.004	10.467	9.71	26.166	0	13.984		0	1.126
35	not assigned	trinity_dn22384_c0_g3	not assigned.unknown	TRINITY_DN22384_c0_g3:214:GCGGGGAAGTTGA	0	0	0	0	0	0		0	0	0	0	2.519	0		0	0
35	not assigned	trinity_dn22384_c0_g3	not assigned.unknown	TRINITY_DN22384_c0_g3:214:GCTGGCTCGG	26.981	0	0	0	0	0		44.204	71.524	110.851	54.345	7.557	5.593		1.487	2.253
35	not assigned	trinity_dn22384_c0_g3	not assigned.unknown	TRINITY_DN22384_c0_g3:214:TCTGGTTCGG	0	0	0	0	0	0		32.527	68.908	55.021	47.3	5.877	22.374		0	3.379
35	not assigned	trinity_dn22384_c0_g4	not assigned.unknown	TRINITY_DN22384_c0_g4:54:A	4.497	0	0	1.046	2.723	4.315		10.842	23.551	40.457	35.223	1.679	13.984		7.434	4.506
35	not assigned	trinity_dn22384_c0_g4	not assigned.unknown	TRINITY_DN22384_c0_g4:54:T	0	0	0	0	0	0		8.34	23.551	37.22	11.07	0.84	2.797		0	0
35	not assigned	trinity_dn22384_c0_g4	not assigned.unknown	TRINITY_DN22384_c0_g4:75:A	13.49	1.05	0	2.091	2.723	4.315		35.864	88.097	162.636	70.447	3.358	32.162		8.92	7.885
35	not assigned	trinity_dn22384_c0_g4	not assigned.unknown	TRINITY_DN22384_c0_g4:75:T	0	0	0	0	0	0		7.506	23.551	38.838	31.198	1.679	11.187		0	0
35	not assigned	trinity_dn22384_c0_g4	not assigned.unknown	TRINITY_DN22384_c0_g4:94:C	31.478	1.05	1.121	5.228	2.723	6.472		52.544	112.52	179.627	161.021	10.075	61.528		14.124	10.138
35	not assigned	trinity_dn22384_c0_g4	not assigned.unknown	TRINITY_DN22384_c0_g4:94:T	0	0	0	0	0	0		23.353	76.758	142.407	48.306	2.519	19.577		0	5.632
35	not assigned	trinity_dn22451_c0_g3	not assigned.unknown	TRINITY_DN22451_c0_g3:232:C	14.989	14.701	0	1.046	5.445	10.787		30.859	93.331	33.174	92.587	29.387	54.536		0	7.885
35	not assigned	trinity_dn22451_c0_g3	not assigned.unknown	TRINITY_DN22451_c0_g3:232:G	0	0	0	0	0	0		2.502	13.084	6.473	17.109	10.075	15.382		1.487	5.632
35	not assigned	trinity_dn22527_c0_g3	not assigned.no ontology	TRINITY_DN22527_c0_g3:267:A	449.679	247.822	159.213	133.831	283.161	226.534		171.811	187.533	118.942	237.506	136.018	341.199		43.114	85.613
35	not assigned	trinity_dn22527_c0_g3	not assigned.no ontology	TRINITY_DN22527_c0_g3:267:C	64.454	10.501	1.121	8.364	57.177	4.315		0	0	0	0	0	0		2.973	25.909
35	not assigned	trinity_dn22772_c0_g7	not assigned.unknown	TRINITY_DN22772_c0_g7:83:AGGAGCGGAGCT	304.283	106.059	80.728	40.777	219.177	53.937		15.847	34.89	5.664	34.217	22.67	75.511		11.15	40.554
35	not assigned	trinity_dn22772_c0_g7	not assigned.unknown	TRINITY_DN22772_c0_g7:83:AGGAGCT	101.927	21.002	14.576	19.866	50.37	12.945		0	0	0	0	0	0		0	0
35	not assigned	trinity_dn22772_c0_g7	not assigned.unknown	TRINITY_DN22772_c0_g7:83:AGGATCGGAGCT	305.782	18.902	42.606	37.64	147.026	53.937		11.676	5.233	2.427	7.045	4.198	26.569		14.124	1.126
35	not assigned	trinity_dn23091_c0_g2	not assigned.unknown	TRINITY_DN23091_c0_g2:124:C	16.488	4.2	13.455	29.276	68.067	28.047		0	0	0	0	0	0		0	0
35	not assigned	trinity_dn23091_c0_g2	not assigned.unknown	TRINITY_DN23091_c0_g2:124:G	229.336	102.909	185.001	164.152	547.263	51.779		10.842	21.806	8.9	11.07	5.877	16.78		7.434	20.277
35	not assigned	trinity_dn23091_c0_g2	not assigned.unknown	TRINITY_DN23091_c0_g2:153:C	218.844	94.508	168.183	150.56	513.229	45.307		10.008	18.317	8.9	10.064	4.198	15.382		5.947	21.403
35	not assigned	trinity_dn23091_c0_g2	not assigned.unknown	TRINITY_DN23091_c0_g2:153:T	13.49	3.15	11.212	25.093	59.899	28.047		0	0	0	0	0	0		0	0
35	not assigned	trinity_dn23128_c0_g1	not assigned.unknown	TRINITY_DN23128_c0_g1:776:C	0	0	0	0	0	0		5.838	12.211	9.71	15.096	2.519	1.398		0	0
35	not assigned	trinity_dn23128_c0_g1	not assigned.unknown	TRINITY_DN23128_c0_g1:776:G	11.991	7.351	3.364	3.137	4.084	4.315		35.864	29.656	25.892	27.172	11.755	11.187		0	19.15
35	not assigned	trinity_dn23336_c0_g1	not assigned.unknown	TRINITY_DN23336_c0_g1:690:A	58.458	35.703	40.364	29.276	2.723	30.205		0	0	0	0	0	0		2.23	1.126
35	not assigned	trinity_dn23336_c0_g1	not assigned.unknown	TRINITY_DN23336_c0_g1:690:G	926.339	182.716	380.094	216.43	1253.8	338.723		23.353	8.722	3.237	1.006	8.396	25.17		24.531	10.138
35	not assigned	trinity_dn23420_c0_g4	not assigned.unknown	TRINITY_DN23420_c0_g4:156:ACATTATTG	31.478	5.25	42.606	7.319	21.782	30.205		0	0	0	0	0	0		2.973	0
35	not assigned	trinity_dn23420_c0_g4	not assigned.unknown	TRINITY_DN23420_c0_g4:156:ACATTG	133.405	17.852	81.849	76.325	108.908	56.094		33.361	73.269	72.013	96.613	41.981	85.3		10.407	13.518
35	not assigned	trinity_dn23420_c0_g4	not assigned.unknown	TRINITY_DN23420_c0_g4:156:CCATTG	91.435	10.501	35.879	50.187	57.177	23.732		45.038	59.313	54.212	34.217	17.632	39.154		4.46	40.554
35	not assigned	trinity_dn23420_c0_g4	not assigned.unknown	TRINITY_DN23420_c0_g4:187:C	289.294	43.054	173.789	154.742	211.009	129.448		84.238	145.666	127.843	130.83	64.65	128.649		21.557	50.692
35	not assigned	trinity_dn23420_c0_g4	not assigned.unknown	TRINITY_DN23420_c0_g4:187:T	0	0	0	0	0	0		6.672	6.978	7.282	17.109	8.396	12.585		0	9.012
35	not assigned	trinity_dn23874_c0_g5	not assigned.unknown	TRINITY_DN23874_c0_g5:308:A	379.23	137.562	186.123	87.827	374.371	81.984		48.374	81.119	21.847	55.351	33.585	79.706		23.044	118.281
35	not assigned	trinity_dn23874_c0_g5	not assigned.unknown	TRINITY_DN23874_c0_g5:308:G	227.837	24.152	30.273	69.007	125.244	34.52		0	0	0	0	0	0		19.327	0
35	not assigned	trinity_dn23930_c2_g1	not assigned.unknown	TRINITY_DN23930_c2_g1:887:A	13.49	17.852	11.212	3.137	5.445	17.26		87.574	158.749	148.88	37.236	38.622	40.552		3.717	41.68
35	not assigned	trinity_dn23930_c2_g1	not assigned.unknown	TRINITY_DN23930_c2_g1:887:C	0	0	0	0	0	0		5.838	14.828	16.992	2.013	4.198	6.992		0	0
35	not assigned	trinity_dn23930_c2_g1	not assigned.unknown	TRINITY_DN23930_c2_g1:932:A	10.493	13.651	2.242	2.091	2.723	6.472		46.706	112.52	62.303	18.115	26.868	11.187		0.743	10.138
35	not assigned	trinity_dn23930_c2_g1	not assigned.unknown	TRINITY_DN23930_c2_g1:932:G	0	0	0	0	0	0		10.008	7.85	23.465	1.006	9.236	4.195		0	9.012
35	not assigned	trinity_dn24041_c0_g6	not assigned.unknown	TRINITY_DN24041_c0_g6:268:C	178.373	40.954	153.607	27.184	159.278	19.417		2.502	3.489	0	0	2.519	9.788		3.717	1.126
35	not assigned	trinity_dn24041_c0_g6	not assigned.unknown	TRINITY_DN24041_c0_g6:268:T	40.471	42.004	32.515	16.729	65.345	36.677		0	0	0	0	0	0		0	0
35	not assigned	trinity_dn24103_c0_g11	not assigned.unknown	TRINITY_DN24103_c0_g11:310:GTTTTTTTA	80.942	19.952	50.455	33.458	140.219	6.472		0	0	0	0	0	0		1.487	0
35	not assigned	trinity_dn24103_c0_g11	not assigned.unknown	TRINITY_DN24103_c0_g11:310:GTTTTTTTTA	115.418	25.202	51.576	142.195	62.622	6.472		5.838	4.361	0	0	0	0		3.717	0
35	not assigned	trinity_dn24103_c0_g11	not assigned.unknown	TRINITY_DN24103_c0_g11:310:GTTTTTTTTTA	140.899	55.655	62.788	85.735	152.471	10.787		1.668	3.489	0	2.013	0	2.797		2.973	0
35	not assigned	trinity_dn24103_c0_g11	not assigned.unknown	TRINITY_DN24103_c0_g11:310:GTTTTTTTTTTA	1.499	0	1.121	2.091	4.084	0		1.668	0	0	0	0	0		0	0
35	not assigned	trinity_dn24249_c0_g4	not assigned.unknown	TRINITY_DN24249_c0_g4:467:A	146.895	35.703	25.788	20.911	174.253	43.149		242.704	446.591	103.569	308.959	350.96	240.517		6.69	56.324
35	not assigned	trinity_dn24249_c0_g4	not assigned.unknown	TRINITY_DN24249_c0_g4:467:G	26.981	6.301	1.121	3.137	27.227	30.205		0	0	0	0	0	0		0	0
35	not assigned	trinity_dn24290_c0_g4	not assigned.unknown	TRINITY_DN24290_c0_g4:145:A	0	0	0	0	0	0		64.221	54.952	147.262	53.338	4.198	25.17		0	0
35	not assigned	trinity_dn24290_c0_g4	not assigned.unknown	TRINITY_DN24290_c0_g4:145:G	8.994	1.05	3.364	3.137	2.723	103.559		118.433	399.49	576.912	358.272	24.349	163.608		5.947	113.775
35	not assigned	trinity_dn24316_c0_g7	not assigned.unknown	TRINITY_DN24316_c0_g7:212:A	395.718	152.263	389.063	271.844	281.799	211.432		70.059	89.842	109.233	91.581	36.943	65.723		35.681	69.842
35	not assigned	trinity_dn24316_c0_g7	not assigned.unknown	TRINITY_DN24316_c0_g7:212:T	0	0	0	0	0	0		13.345	10.467	41.266	12.077	1.679	9.788		0	9.012
35	not assigned	trinity_dn24353_c0_g11	not assigned.unknown	TRINITY_DN24353_c0_g11:38:A	118.416	29.403	25.788	17.774	44.925	66.882		5.838	16.573	18.61	17.109	9.236	18.179		15.61	6.759
35	not assigned	trinity_dn24353_c0_g11	not assigned.unknown	TRINITY_DN24353_c0_g11:38:G	0	0	0	0	0	0		3.336	13.084	1.618	17.109	1.679	9.788		0	2.253
35	not assigned	trinity_dn24472_c1_g2	not assigned.unknown	TRINITY_DN24472_c1_g2:142:C	0	0	0	0	0	0		15.013	25.295	41.266	118.753	19.311	55.934		0	38.301
35	not assigned	trinity_dn24472_c1_g2	not assigned.unknown	TRINITY_DN24472_c1_g2:142:G	0	0	3.364	0	0	0		10.842	33.145	63.921	47.3	14.273	5.593		1.487	0
35	not assigned	trinity_dn24472_c1_g2	not assigned.unknown	TRINITY_DN24472_c1_g2:203:G	0	0	0	0	4.084	0		5.004	34.018	38.029	27.172	10.915	4.195		0	2.253
35	not assigned	trinity_dn24472_c1_g2	not assigned.unknown	TRINITY_DN24472_c1_g2:203:T	0	0	0	0	0	0		15.847	28.784	29.938	100.638	11.755	40.552		0	27.036
35	not assigned	trinity_dn24472_c1_g2	not assigned.unknown	TRINITY_DN24472_c1_g2:293:C	1.499	0	0	0	4.084	0		1.668	29.656	28.32	15.096	5.877	2.797		0	1.126
35	not assigned	trinity_dn24472_c1_g2	not assigned.unknown	TRINITY_DN24472_c1_g2:293:T	0	0	0	0	0	0		10.008	20.934	25.892	72.46	11.755	32.162		0	5.632
35	not assigned	trinity_dn24472_c1_g2	not assigned.unknown	TRINITY_DN24472_c1_g2:332:A	0	0	0	0	0	0		2.502	12.211	22.656	55.351	7.557	22.374		0	4.506
35	not assigned	trinity_dn24472_c1_g2	not assigned.unknown	TRINITY_DN24472_c1_g2:332:G	1.499	1.05	0	0	1.361	0		0.834	20.062	13.755	13.083	5.038	5.593		0	0
35	not assigned	trinity_dn24472_c1_g3	not assigned.unknown	TRINITY_DN24472_c1_g3:158:A	0	0	0	0	0	0		25.021	79.375	102.76	215.366	30.226	89.495		0	39.427
35	not assigned	trinity_dn24472_c1_g3	not assigned.unknown	TRINITY_DN24472_c1_g3:158:G	0	0	0	0	0	0		0	17.445	8.091	0	4.198	0		0	0
35	not assigned	trinity_dn24472_c1_g3	not assigned.unknown	TRINITY_DN24472_c1_g3:158:T	0	0	0	0	0	0		0	0	0	2.013	0	2.797		0	0
35	not assigned	trinity_dn24472_c1_g3	not assigned.unknown	TRINITY_DN24472_c1_g3:264:G	0	0	0	0	0	0		20.851	55.824	56.639	122.779	24.349	50.341		0	25.909
35	not assigned	trinity_dn24472_c1_g3	not assigned.unknown	TRINITY_DN24472_c1_g3:264:T	0	0	0	0	0	0		0	0	8.091	54.345	1.679	5.593		0	2.253
35	not assigned	trinity_dn24472_c1_g3	not assigned.unknown	TRINITY_DN24472_c1_g3:90:G	1.499	0	0	0	0	0		3.336	21.806	26.701	15.096	5.877	1.398		0	0
35	not assigned	trinity_dn24472_c1_g3	not assigned.unknown	TRINITY_DN24472_c1_g3:90:T	0	0	0	0	0	0		20.017	34.018	40.457	115.734	19.311	60.129		0	21.403
35	not assigned	trinity_dn24505_c0_g2	not assigned.unknown	TRINITY_DN24505_c0_g2:193:AAATATA	67.452	21.002	15.697	30.321	16.336	4.315		0	0	0	0	0	0		2.973	0
35	not assigned	trinity_dn24505_c0_g2	not assigned.unknown	TRINITY_DN24505_c0_g2:193:AATA	0	0	0	0	0	2.157		6.672	19.189	3.237	24.153	4.198	18.179		0	0
35	not assigned	trinity_dn24505_c0_g2	not assigned.unknown	TRINITY_DN24505_c0_g2:193:AATATA	4.497	8.401	11.212	5.228	8.168	6.472		1.668	5.233	6.473	11.07	2.519	0		0	0
35	not assigned	trinity_dn24553_c0_g7	not assigned.unknown	TRINITY_DN24553_c0_g7:249:AA	1761.24	105.009	477.64	427.632	720.154	718.437		4.17	20.062	31.556	53.338	3.358	30.764		53.521	38.301
35	not assigned	trinity_dn24553_c0_g7	not assigned.unknown	TRINITY_DN24553_c0_g7:249:AACA	50.964	1.05	0	6.273	27.227	0		0	0	2.427	0	0	4.195		2.23	2.253
35	not assigned	trinity_dn24553_c0_g7	not assigned.unknown	TRINITY_DN24553_c0_g7:249:GA	91.435	18.902	48.212	50.187	153.833	60.409		0	0	0	0	0	0		0	18.024
35	not assigned	trinity_dn24553_c0_g7	not assigned.unknown	TRINITY_DN24553_c0_g7:282:A	88.437	32.553	35.879	58.551	149.748	66.882		0	0	0	0	0	0		0	13.518
35	not assigned	trinity_dn24553_c0_g7	not assigned.unknown	TRINITY_DN24553_c0_g7:282:T	2921.42	404.286	761.309	650.335	1210.24	1236.23		8.34	40.123	47.739	80.511	7.557	92.292		104.069	82.234
35	not assigned	trinity_dn24553_c0_g7	not assigned.unknown	TRINITY_DN24553_c0_g7:333:A	2065.53	403.236	664.884	595.966	852.205	1024.8		7.506	44.485	46.121	84.536	15.113	99.283		96.636	103.637
35	not assigned	trinity_dn24553_c0_g7	not assigned.unknown	TRINITY_DN24553_c0_g7:333:G	653.534	164.865	144.637	94.1	352.59	131.606		0	0	0	0	0	0		0	0
35	not assigned	trinity_dn24553_c0_g8	not assigned.unknown	TRINITY_DN24553_c0_g8:164:A	0	0	0	0	0	0		3.336	23.551	20.228	9.057	2.519	11.187		0	0
35	not assigned	trinity_dn24553_c0_g8	not assigned.unknown	TRINITY_DN24553_c0_g8:164:C	592.078	141.762	491.095	258.252	313.11	228.692		10.842	10.467	16.183	27.172	11.755	55.934		47.574	25.909
35	not assigned	trinity_dn24586_c1_g10	not assigned.unknown	TRINITY_DN24586_c1_g10:177:A	302.784	75.607	60.546	41.822	276.354	49.622		30.859	114.265	38.029	77.491	73.047	53.138		5.203	25.909
35	not assigned	trinity_dn24586_c1_g10	not assigned.unknown	TRINITY_DN24586_c1_g10:177:G	0	0	0	0	0	0		14.179	20.934	20.228	41.262	20.151	48.942		0.743	24.783
35	not assigned	trinity_dn24586_c1_g12	not assigned.unknown	TRINITY_DN24586_c1_g12:121:A	445.182	130.211	75.122	48.096	344.422	81.984		22.519	132.582	65.54	104.664	81.443	92.292		2.973	61.957
35	not assigned	trinity_dn24586_c1_g12	not assigned.unknown	TRINITY_DN24586_c1_g12:121:G	0	0	0	0	0	0		25.021	37.507	47.739	61.389	23.509	46.146		0.743	30.415
35	not assigned	trinity_dn24586_c1_g3	not assigned.unknown	TRINITY_DN24586_c1_g3:205:A	1119.7	343.38	299.366	176.699	1305.54	213.59		100.084	394.256	149.69	267.698	244.328	184.583		13.38	156.582
35	not assigned	trinity_dn24586_c1_g3	not assigned.unknown	TRINITY_DN24586_c1_g3:205:G	0	0	0	0	0	0		49.208	83.736	85.768	124.791	51.217	121.657		2.23	61.957
35	not assigned	trinity_dn24586_c1_g4	not assigned.unknown	TRINITY_DN24586_c1_g4:86:AGA	277.302	35.703	98.667	89.918	411.128	56.094		59.216	159.621	104.378	99.632	37.783	58.731		7.434	76.601
35	not assigned	trinity_dn24586_c1_g4	not assigned.unknown	TRINITY_DN24586_c1_g4:86:AGG	14.989	2.1	12.333	9.41	34.034	2.157		0	0	0	0	0	0		0	0
35	not assigned	trinity_dn24586_c2_g1	not assigned.unknown	TRINITY_DN24586_c2_g1:640:A	0	0	0	0	0	0		27.523	9.595	12.137	18.115	14.273	11.187		0	0
35	not assigned	trinity_dn24586_c2_g1	not assigned.unknown	TRINITY_DN24586_c2_g1:640:C	1.499	1.05	0	0	1.361	2.157		25.855	10.467	16.183	21.134	6.717	8.39		0	16.897
35	not assigned	trinity_dn24586_c2_g1	not assigned.unknown	TRINITY_DN24586_c2_g1:655:ATGCT	0	0	0	0	0	0		27.523	4.361	8.9	20.128	8.396	8.39		0	0
35	not assigned	trinity_dn24586_c2_g1	not assigned.unknown	TRINITY_DN24586_c2_g1:655:ATGCTGCT	0	0	0	0	0	0		0	1.744	0	0	0	0		0	0
35	not assigned	trinity_dn24586_c2_g1	not assigned.unknown	TRINITY_DN24586_c2_g1:655:ATGCTGCTCTGCT	1.499	1.05	0	0	1.361	0		12.511	6.978	6.473	8.051	5.877	5.593		0	11.265
35	not assigned	trinity_dn24586_c2_g1	not assigned.unknown	TRINITY_DN24586_c2_g1:811:A	0	0	0	0	0	0		59.216	5.233	22.656	41.262	18.472	25.17		0	0
35	not assigned	trinity_dn24586_c2_g1	not assigned.unknown	TRINITY_DN24586_c2_g1:811:G	1.499	3.15	0	0	0	0		15.847	11.339	19.419	33.211	18.472	6.992		2.23	19.15
35	not assigned	trinity_dn24608_c0_g2	not assigned.unknown	TRINITY_DN24608_c0_g2:80:ACAGC	0	0	0	0	0	0		2.502	0	4.046	20.128	0	8.39		0	13.518
35	not assigned	trinity_dn24608_c0_g2	not assigned.unknown	TRINITY_DN24608_c0_g2:80:CCAGC	1127.2	186.916	262.366	140.104	887.6	524.265		21.685	81.991	38.838	113.721	67.169	141.234		55.751	70.969
35	not assigned	trinity_dn24608_c0_g2	not assigned.unknown	TRINITY_DN24608_c0_g2:80:CCAGCAGC	463.17	12.601	44.849	0	0	77.669		7.506	8.722	4.855	19.121	5.877	11.187		10.407	0
35	not assigned	trinity_dn24608_c0_g2	not assigned.unknown	TRINITY_DN24608_c0_g2:80:CCAGT	178.373	16.801	71.758	18.82	217.816	135.921		0	0	0	0	0	0		6.69	5.632
35	not assigned	trinity_dn24694_c0_g2	not assigned.unknown	TRINITY_DN24694_c0_g2:158:C	37.473	14.701	25.788	23.002	107.547	2.157		0	0	0	0	0	0		2.23	7.885
35	not assigned	trinity_dn24694_c0_g2	not assigned.unknown	TRINITY_DN24694_c0_g2:158:T	178.373	34.653	44.849	35.549	92.572	58.252		36.698	30.529	9.71	36.23	44.5	55.934		13.38	55.198
35	not assigned	trinity_dn24799_c0_g1	not assigned.unknown	TRINITY_DN24799_c0_g1:845:G	35.974	64.056	10.091	25.093	53.093	8.63		234.364	498.926	182.864	172.091	226.696	125.852		2.973	31.542
35	not assigned	trinity_dn24799_c0_g1	not assigned.unknown	TRINITY_DN24799_c0_g1:845:T	0	0	0	0	0	0		13.345	35.762	11.328	10.064	10.915	22.374		0	4.506
35	not assigned	trinity_dn24838_c0_g1	not assigned.unknown	TRINITY_DN24838_c0_g1:1069:A	188.865	56.705	146.88	40.777	151.11	101.401		0	3.489	0	6.038	5.877	19.577		8.92	6.759
35	not assigned	trinity_dn24838_c0_g1	not assigned.unknown	TRINITY_DN24838_c0_g1:1069:G	59.957	4.2	11.212	12.547	51.731	10.787		0	0	0	0	0	0		0	2.253
35	not assigned	trinity_dn24899_c1_g1	not assigned.unknown	TRINITY_DN24899_c1_g1:728:C	0	0	0	0	0	0		33.361	43.612	50.975	33.211	38.622	8.39		0	0
35	not assigned	trinity_dn24899_c1_g1	not assigned.unknown	TRINITY_DN24899_c1_g1:728:T	4.497	14.701	6.727	0	0	21.575		33.361	128.221	50.166	74.472	30.226	41.951		0.743	7.885
35	not assigned	trinity_dn24899_c1_g3	not assigned.unknown	TRINITY_DN24899_c1_g3:403:C	0	0	0	0	0	0		65.055	143.921	192.574	80.511	58.773	15.382		0	0
35	not assigned	trinity_dn24899_c1_g3	not assigned.unknown	TRINITY_DN24899_c1_g3:403:T	22.484	21.002	14.576	2.091	2.723	47.464		190.994	645.464	495.189	191.213	167.084	212.55		0.743	16.897
35	not assigned	trinity_dn24899_c1_g7	not assigned.unknown	TRINITY_DN24899_c1_g7:406:C	0	0	0	0	0	0		12.511	27.912	16.992	30.191	20.99	5.593		0	0
35	not assigned	trinity_dn24899_c1_g7	not assigned.unknown	TRINITY_DN24899_c1_g7:406:T	0	2.1	2.242	0	1.361	2.157		15.847	30.529	21.847	21.134	18.472	15.382		0	0
35	not assigned	trinity_dn24907_c0_g1	not assigned.unknown	TRINITY_DN24907_c0_g1:306:GTGGT	903.855	112.36	370.003	334.577	1310.98	196.33		12.511	12.211	1.618	21.134	23.509	36.357		22.301	6.759
35	not assigned	trinity_dn24907_c0_g1	not assigned.unknown	TRINITY_DN24907_c0_g1:306:TTGCC	0	0	0	0	0	0		0	0	0.809	0	0	0		0	3.379
35	not assigned	trinity_dn24907_c0_g1	not assigned.unknown	TRINITY_DN24907_c0_g1:306:TTGCT	58.458	9.451	21.303	4.182	93.933	15.102		0	0	0	0	0	0		0	0
35	not assigned	trinity_dn24967_c0_g21	not assigned.unknown	TRINITY_DN24967_c0_g21:203:GTA	262.313	235.221	53.819	145.332	304.942	144.55		115.931	34.018	36.411	30.191	18.472	34.959		8.177	10.138
35	not assigned	trinity_dn24967_c0_g21	not assigned.unknown	TRINITY_DN24967_c0_g21:203:GTACCGAATTTT	16.488	17.852	4.485	23.002	35.395	23.732		6.672	2.617	4.046	4.026	3.358	0		0	0
35	not assigned	trinity_dn24967_c0_g21	not assigned.unknown	TRINITY_DN24967_c0_g21:203:GTCA	0	0	0	0	0	0		18.349	6.106	12.946	15.096	3.358	9.788		0	0
35	not assigned	trinity_dn24967_c0_g21	not assigned.unknown	TRINITY_DN24967_c0_g21:209:AGCTAATAA	0	0	0	0	0	0		18.349	6.106	12.946	12.077	1.679	9.788		0	0
35	not assigned	trinity_dn24967_c0_g21	not assigned.unknown	TRINITY_DN24967_c0_g21:209:GAATTTTCC	254.818	220.519	53.819	139.059	298.136	142.393		109.259	34.018	34.793	26.166	18.472	33.561		8.177	10.138
35	not assigned	trinity_dn24967_c0_g21	not assigned.unknown	TRINITY_DN24967_c0_g21:249:AAA	385.225	286.675	49.334	86.781	483.279	163.968		173.479	56.696	22.656	50.319	21.83	36.357		20.814	15.771
35	not assigned	trinity_dn24967_c0_g21	not assigned.unknown	TRINITY_DN24967_c0_g21:249:AAT	0	0	0	0	0	0		19.183	6.978	8.091	7.045	4.198	6.992		0	0
35	not assigned	trinity_dn24967_c0_g21	not assigned.unknown	TRINITY_DN24967_c0_g21:249:GAA	0	0	0	0	0	0		0	0	0	0	0	0		0	3.379
35	not assigned	trinity_dn24980_c0_g3	not assigned.unknown	TRINITY_DN24980_c0_g3:120:AA	35.974	6.301	7.849	5.228	76.236	2.157		0	0	0	0	0	0		0	0
35	not assigned	trinity_dn24980_c0_g3	not assigned.unknown	TRINITY_DN24980_c0_g3:120:GC	307.281	103.959	66.152	16.729	235.514	79.826		62.553	67.163	35.602	89.568	48.698	120.259		14.124	66.463
35	not assigned	trinity_dn25038_c0_g12	not assigned.unknown	TRINITY_DN25038_c0_g12:247:AACTC	79.443	25.202	40.364	33.458	1.361	17.26		80.067	48.846	29.938	0	31.066	131.446		5.947	93.499
35	not assigned	trinity_dn25038_c0_g12	not assigned.unknown	TRINITY_DN25038_c0_g12:247:AACTT	290.793	136.512	215.274	190.291	443.8	140.236		90.91	167.472	97.096	251.596	60.452	114.665		50.548	141.938
35	not assigned	trinity_dn25038_c0_g12	not assigned.unknown	TRINITY_DN25038_c0_g12:247:GACTT	0	0	0	0	0	0		9.174	16.573	11.328	24.153	3.358	11.187		0.743	0
35	not assigned	trinity_dn25099_c0_g2	not assigned.unknown	TRINITY_DN25099_c0_g2:861:A	0	0	0	0	0	0		7.506	6.978	18.61	6.038	8.396	2.797		0	1.126
35	not assigned	trinity_dn25099_c0_g2	not assigned.unknown	TRINITY_DN25099_c0_g2:861:G	29.979	26.252	13.455	18.82	17.698	23.732		71.727	114.265	134.316	97.619	78.924	48.942		0	42.807
35	not assigned	trinity_dn2513_c0_g1	not assigned.unknown	TRINITY_DN2513_c0_g1:298:C	106.424	161.714	259.002	402.538	114.353	8.63		0	0	0	0	0	0		2.23	0
35	not assigned	trinity_dn2513_c0_g1	not assigned.unknown	TRINITY_DN2513_c0_g1:298:T	160.386	496.694	745.612	638.834	300.858	58.252		8.34	9.595	0	2.013	5.038	0		6.69	1.126
35	not assigned	trinity_dn2513_c0_g1	not assigned.unknown	TRINITY_DN2513_c0_g1:73:CCTCTCTCTC	26.981	66.156	63.91	49.141	24.504	2.157		0	0	0	0	0	0		0	0
35	not assigned	trinity_dn2513_c0_g1	not assigned.unknown	TRINITY_DN2513_c0_g1:73:CCTCTCTCTCTC	17.987	21.002	32.515	1.046	8.168	2.157		0	0	0	0	0	0		0	0
35	not assigned	trinity_dn2513_c0_g1	not assigned.unknown	TRINITY_DN2513_c0_g1:73:CCTCTCTCTCTCTC	20.985	114.46	150.244	136.968	72.152	15.102		1.668	2.617	0	0	1.679	1.398		0.743	0
35	not assigned	trinity_dn2513_c0_g1	not assigned.unknown	TRINITY_DN2513_c0_g1:73:TCTCTCTCTCTCTC	0	6.301	8.97	6.273	0	0		0	0	0	0	0	0		0	0
35	not assigned	trinity_dn25301_c1_g9	not assigned.unknown	TRINITY_DN25301_c1_g9:222:CAACATTAACATTT	25.482	7.351	23.546	12.547	23.143	32.362		20.851	113.392	173.964	140.894	31.905	110.47		4.46	193.756
35	not assigned	trinity_dn25301_c1_g9	not assigned.unknown	TRINITY_DN25301_c1_g9:222:CAACATTAACGTTT	0	0	0	0	0	0		0	0	0	0	0	0		0	34.921
35	not assigned	trinity_dn25301_c1_g9	not assigned.unknown	TRINITY_DN25301_c1_g9:222:CAACATTT	0	0	0	0	0	0		10.842	16.573	16.183	33.211	5.038	11.187		0	10.138
35	not assigned	trinity_dn25383_c0_g2	not assigned.unknown	TRINITY_DN25383_c0_g2:124:C	0	0	0	0	0	0		25.855	67.163	40.457	75.479	41.981	8.39		0	0
35	not assigned	trinity_dn25383_c0_g2	not assigned.unknown	TRINITY_DN25383_c0_g2:124:T	160.386	18.902	39.243	42.868	92.572	32.362		98.416	272.142	80.104	96.613	68.849	72.715		10.407	136.305
35	not assigned	trinity_dn25383_c0_g2	not assigned.unknown	TRINITY_DN25383_c0_g2:65:A	0	0	0	0	0	0		19.183	48.846	24.274	37.236	24.349	2.797		0	0
35	not assigned	trinity_dn25383_c0_g2	not assigned.unknown	TRINITY_DN25383_c0_g2:65:G	100.428	15.751	33.637	39.731	63.983	17.26		63.387	184.917	47.739	63.402	53.735	44.747		8.177	102.51
35	not assigned	trinity_dn25427_c0_g25	not assigned.unknown	TRINITY_DN25427_c0_g25:198:C	169.379	90.308	108.758	57.505	183.782	32.362		60.885	65.419	61.494	57.364	70.528	20.975		8.92	23.656
35	not assigned	trinity_dn25427_c0_g25	not assigned.unknown	TRINITY_DN25427_c0_g25:198:T	1.499	12.601	15.697	1.046	14.975	10.787		0	0	0	0	0	0		0	0
35	not assigned	trinity_dn25427_c0_g42	not assigned.unknown	TRINITY_DN25427_c0_g42:63:AGC	0	0	0	0	0	0		24.187	34.89	0.809	16.102	14.273	2.797		0	2.253
35	not assigned	trinity_dn25427_c0_g42	not assigned.unknown	TRINITY_DN25427_c0_g42:63:CGC	232.334	67.206	211.911	165.198	231.429	114.346		84.238	70.652	91.432	69.44	78.924	29.365		5.947	32.668
35	not assigned	trinity_dn25427_c0_g42	not assigned.unknown	TRINITY_DN25427_c0_g42:63:GGC	40.471	13.651	40.364	53.323	0	2.157		0	0	0	31.198	0	8.39		4.46	15.771
35	not assigned	trinity_dn25427_c0_g42	not assigned.unknown	TRINITY_DN25427_c0_g42:63:TGT	184.368	123.911	93.061	35.549	179.698	15.102		99.25	124.732	122.988	58.37	33.585	29.365		1.487	55.198
35	not assigned	trinity_dn25558_c0_g20	not assigned.unknown	TRINITY_DN25558_c0_g20:170:G	0	0	0	0	0	0		16.681	47.974	0.809	24.153	48.698	9.788		0	9.012
35	not assigned	trinity_dn25558_c0_g20	not assigned.unknown	TRINITY_DN25558_c0_g20:170:T	398.716	432.638	144.637	176.699	657.532	280.471		132.612	178.811	92.241	260.653	163.725	132.844		10.407	95.752
35	not assigned	trinity_dn25605_c2_g9	not assigned.unknown	TRINITY_DN25605_c2_g9:215:CTC	538.116	516.646	185.001	81.553	826.339	133.763		183.488	193.639	99.523	361.291	277.913	209.754		52.035	136.305
35	not assigned	trinity_dn25605_c2_g9	not assigned.unknown	TRINITY_DN25605_c2_g9:215:TTT	0	0	0	0	0	0		17.515	34.018	10.519	45.287	12.594	15.382		0	0
35	not assigned	trinity_dn25637_c0_g3	not assigned.unknown	TRINITY_DN25637_c0_g3:103:A	0	0	0	0	4.084	0		0	0	0	0	0	0		0	0
35	not assigned	trinity_dn25637_c0_g3	not assigned.unknown	TRINITY_DN25637_c0_g3:103:C	76.445	90.308	31.394	31.367	127.967	2.157		0	0	0	0	0	0		0.743	2.253
35	not assigned	trinity_dn25637_c0_g3	not assigned.unknown	TRINITY_DN25637_c0_g3:103:G	137.902	106.059	80.728	66.915	156.555	25.89		2.502	4.361	3.237	8.051	3.358	9.788		0	2.253
35	not assigned	trinity_dn25872_c0_g1	not assigned.unknown	TRINITY_DN25872_c0_g1:403:AC	536.617	446.289	1224.37	469.454	872.625	250.267		60.051	25.295	8.9	19.121	26.028	68.519		6.69	1.126
35	not assigned	trinity_dn25872_c0_g1	not assigned.unknown	TRINITY_DN25872_c0_g1:403:ACGTTGCGAGTCGTC	32.976	21.002	5.606	10.456	36.756	2.157		0	0	0	0	0	0		0	0
35	not assigned	trinity_dn25872_c0_g1	not assigned.unknown	TRINITY_DN25872_c0_g1:41:ACTTCG	214.347	134.412	197.335	42.868	344.422	77.669		42.536	19.189	8.091	15.096	15.113	18.179		3.717	1.126
35	not assigned	trinity_dn25872_c0_g1	not assigned.unknown	TRINITY_DN25872_c0_g1:41:GTTGCT	16.488	59.855	25.788	4.182	39.479	10.787		0	0	0	0	0	0		0	0
35	not assigned	trinity_dn25872_c0_g12	not assigned.unknown	TRINITY_DN25872_c0_g12:208:ACGG	64.454	234.171	158.092	120.239	91.21	2.157		0	0	0	0	0	0		0	2.253
35	not assigned	trinity_dn25872_c0_g12	not assigned.unknown	TRINITY_DN25872_c0_g12:208:GCGA	0	0	58.303	0	53.093	34.52		6.672	0.872	0.809	0	0	12.585		0	0
35	not assigned	trinity_dn25872_c0_g12	not assigned.unknown	TRINITY_DN25872_c0_g12:208:GCGG	187.366	478.842	662.641	258.252	265.463	60.409		8.34	4.361	0	0	4.198	0		2.973	0
35	not assigned	trinity_dn25872_c0_g12	not assigned.unknown	TRINITY_DN25872_c0_g12:225:C	169.379	462.041	233.214	117.102	163.362	6.472		0	0	0	0	0	0		0.743	0
35	not assigned	trinity_dn25872_c0_g12	not assigned.unknown	TRINITY_DN25872_c0_g12:225:T	77.944	210.019	635.732	250.933	264.102	92.771		20.017	6.106	0.809	1.006	2.519	12.585		2.973	1.126
35	not assigned	trinity_dn25872_c0_g7	not assigned.unknown	TRINITY_DN25872_c0_g7:222:C	25.482	35.703	43.728	25.093	32.672	2.157		0	0	0	0	0	0		0.743	0
35	not assigned	trinity_dn25872_c0_g7	not assigned.unknown	TRINITY_DN25872_c0_g7:222:T	265.311	43.054	549.398	81.553	456.052	161.81		30.025	17.445	4.046	10.064	5.877	33.561		1.487	1.126
35	not assigned	trinity_dn26068_c0_g1	not assigned.unknown	TRINITY_DN26068_c0_g1:134:CTCCG	0	0	0	0	0	0		0	0	0	0	0	0		0	0
35	not assigned	trinity_dn26068_c0_g1	not assigned.unknown	TRINITY_DN26068_c0_g1:134:CTCCT	10.493	8.401	33.637	2.091	36.756	79.826		0	0	0	0	0	0		0.743	5.632
35	not assigned	trinity_dn26068_c0_g1	not assigned.unknown	TRINITY_DN26068_c0_g1:134:GTCCT	34.475	22.052	43.728	6.273	29.95	77.669		1.668	0	2.427	0	0	0		0	6.759
35	not assigned	trinity_dn26109_c0_g32	not assigned.unknown	TRINITY_DN26109_c0_g32:71:GATGCAT	56.959	8.401	22.424	20.911	57.177	6.472		14.179	21.806	8.091	16.102	6.717	15.382		4.46	3.379
35	not assigned	trinity_dn26109_c0_g32	not assigned.unknown	TRINITY_DN26109_c0_g32:71:GGT	7.495	1.05	3.364	18.82	31.311	2.157		0	0	0	0	0	0		0	12.391
35	not assigned	trinity_dn26109_c0_g32	not assigned.unknown	TRINITY_DN26109_c0_g32:82:G	62.955	8.401	24.667	21.957	61.261	6.472		14.179	23.551	9.71	16.102	7.557	16.78		5.203	3.379
35	not assigned	trinity_dn26109_c0_g32	not assigned.unknown	TRINITY_DN26109_c0_g32:82:T	14.989	3.15	4.485	21.957	44.925	4.315		0	0	0	0	0	0		0	18.024
35	not assigned	trinity_dn26109_c0_g34	not assigned.unknown	TRINITY_DN26109_c0_g34:273:AAAGTATATATATAC	7.495	16.801	20.182	50.187	76.236	15.102		0	0.872	1.618	0	0.84	2.797		2.973	6.759
35	not assigned	trinity_dn26109_c0_g34	not assigned.unknown	TRINITY_DN26109_c0_g34:273:AAAGTATATATATATAC	158.887	9.451	10.091	32.412	85.765	4.315		16.681	57.568	12.137	35.223	13.434	9.788		4.46	0
35	not assigned	trinity_dn26109_c0_g34	not assigned.unknown	TRINITY_DN26109_c0_g34:273:AAAGTATATATATATATATAC	35.974	0	14.576	2.091	32.672	0		4.17	0.872	6.473	0	0	4.195		0	0
35	not assigned	trinity_dn26109_c0_g34	not assigned.unknown	TRINITY_DN26109_c0_g34:273:CAAGTATATATATATAC	37.473	2.1	21.303	50.187	208.287	6.472		0	0	0	0	0	0		0.743	59.704
35	not assigned	trinity_dn26109_c0_g34	not assigned.unknown	TRINITY_DN26109_c0_g34:313:ATGCATG	193.362	9.451	31.394	38.686	112.992	6.472		23.353	54.079	23.465	41.262	10.075	16.78		4.46	15.771
35	not assigned	trinity_dn26109_c0_g34	not assigned.unknown	TRINITY_DN26109_c0_g34:313:ATGCATGCTAG	11.991	16.801	30.273	58.551	88.488	12.945		0.834	2.617	0	2.013	2.519	1.398		3.717	1.126
35	not assigned	trinity_dn26109_c0_g34	not assigned.unknown	TRINITY_DN26109_c0_g34:313:GTG	29.979	2.1	17.94	43.913	179.698	4.315		0	0	0	0	0	0		0.743	49.565
35	not assigned	trinity_dn26162_c0_g2	not assigned.unknown	TRINITY_DN26162_c0_g2:260:A	88.437	28.352	40.364	21.957	29.95	51.779		8.34	20.062	12.946	21.134	24.349	16.78		14.124	21.403
35	not assigned	trinity_dn26162_c0_g2	not assigned.unknown	TRINITY_DN26162_c0_g2:260:T	0	0	0	0	0	0		1.668	2.617	6.473	10.064	10.915	4.195		2.973	0
35	not assigned	trinity_dn26349_c0_g18	not assigned.unknown	TRINITY_DN26349_c0_g18:369:GAGAGCGACCTTTTAG	0	0	0	0	0	10.787		11.676	0	14.564	0	0	0		0	13.518
35	not assigned	trinity_dn26349_c0_g18	not assigned.unknown	TRINITY_DN26349_c0_g18:369:TAGAGCGACCTTTTAG	2.998	0	0	0	0	10.787		81.735	242.485	158.59	140.894	4.198	30.764		5.203	105.89
35	not assigned	trinity_dn26349_c0_g18	not assigned.unknown	TRINITY_DN26349_c0_g18:369:TAGAGCGACCTTTTAT	0	0	0	0	0	8.63		0	0	0	0	0	0		0	0
35	not assigned	trinity_dn26349_c0_g18	not assigned.unknown	TRINITY_DN26349_c0_g18:369:TAGAGCGATCTTTTAG	0	0	0	0	0	0		50.042	166.599	139.171	269.71	19.311	68.519		1.487	43.933
35	not assigned	trinity_dn26349_c0_g7	not assigned.unknown	TRINITY_DN26349_c0_g7:241:ACCT	0	0	0	0	0	0		35.864	131.71	63.921	180.142	56.254	51.739		0	22.53
35	not assigned	trinity_dn26349_c0_g7	not assigned.unknown	TRINITY_DN26349_c0_g7:241:GCCG	0	3.15	0	0	2.723	47.464		67.557	0	49.357	1.006	0	0		0	46.186
35	not assigned	trinity_dn26349_c0_g7	not assigned.unknown	TRINITY_DN26349_c0_g7:241:GCCT	0	0	0	0	0	0		2.502	20.062	18.61	19.121	3.358	5.593		0	1.126
35	not assigned	trinity_dn26353_c0_g1	not assigned.unknown	TRINITY_DN26353_c0_g1:103:CTG	175.375	142.813	53.819	48.096	110.269	58.252		67.557	76.758	55.021	99.632	45.339	68.519		17.84	99.131
35	not assigned	trinity_dn26353_c0_g1	not assigned.unknown	TRINITY_DN26353_c0_g1:103:CTTA	23.983	14.701	5.606	8.364	17.698	2.157		0	0	0	0	0	0		0	0
35	not assigned	trinity_dn26353_c0_g1	not assigned.unknown	TRINITY_DN26353_c0_g1:145:A	226.339	222.62	84.092	54.369	164.723	73.354		88.408	105.542	68.776	134.855	76.405	107.673		30.477	127.293
35	not assigned	trinity_dn26353_c0_g1	not assigned.unknown	TRINITY_DN26353_c0_g1:145:G	50.964	28.352	8.97	29.276	27.227	4.315		0	0	0	0	0	0		0	13.518
35	not assigned	trinity_dn26353_c0_g37	not assigned.unknown	TRINITY_DN26353_c0_g37:103:CTG	175.375	142.813	53.819	48.096	110.269	58.252		67.557	76.758	55.021	99.632	45.339	68.519		17.84	99.131
35	not assigned	trinity_dn26353_c0_g37	not assigned.unknown	TRINITY_DN26353_c0_g37:103:CTTA	23.983	14.701	5.606	8.364	17.698	2.157		0	0	0	0	0	0		0	0
35	not assigned	trinity_dn26353_c0_g37	not assigned.unknown	TRINITY_DN26353_c0_g37:145:A	226.339	222.62	84.092	54.369	164.723	73.354		88.408	105.542	68.776	134.855	77.245	107.673		30.477	127.293
35	not assigned	trinity_dn26353_c0_g37	not assigned.unknown	TRINITY_DN26353_c0_g37:145:G	50.964	28.352	8.97	29.276	27.227	4.315		0	0	0	0	0	0		0	13.518
35	not assigned	trinity_dn26353_c0_g37	not assigned.unknown	TRINITY_DN26353_c0_g37:323:CGTC	383.726	197.417	82.97	58.551	112.992	79.826		70.059	90.714	57.448	85.543	54.575	100.682		17.84	157.708
35	not assigned	trinity_dn26353_c0_g37	not assigned.unknown	TRINITY_DN26353_c0_g37:323:CGTT	0	0	0	0	0	0		8.34	14.828	6.473	4.026	3.358	8.39		0	0
35	not assigned	trinity_dn26353_c0_g37	not assigned.unknown	TRINITY_DN26353_c0_g37:323:TGTC	0	60.905	23.546	11.501	96.656	0		0	0	0	0	0	0		2.973	30.415
35	not assigned	trinity_dn26357_c0_g11	not assigned.unknown	TRINITY_DN26357_c0_g11:167:CTGT	11.991	3.15	6.727	2.091	14.975	10.787		0	0	0	0	0	0		2.23	0
35	not assigned	trinity_dn26357_c0_g11	not assigned.unknown	TRINITY_DN26357_c0_g11:167:CTGTGT	80.942	18.902	26.909	20.911	78.958	15.102		66.723	50.59	33.984	72.46	31.905	40.552		5.947	41.68
35	not assigned	trinity_dn26357_c0_g8	not assigned.unknown	TRINITY_DN26357_c0_g8:167:CT	10.493	1.05	6.727	2.091	13.613	8.63		0	0	0	0	0	0		2.23	0
35	not assigned	trinity_dn26357_c0_g8	not assigned.unknown	TRINITY_DN26357_c0_g8:167:CTGT	50.964	8.401	20.182	14.638	44.925	12.945		20.851	16.573	10.519	12.077	15.113	18.179		4.46	2.253
35	not assigned	trinity_dn26414_c0_g2	not assigned.unknown	TRINITY_DN26414_c0_g2:250:A	103.426	59.855	59.425	64.824	121.16	43.149		44.204	67.163	44.502	64.408	44.5	47.544		10.407	10.138
35	not assigned	trinity_dn26414_c0_g2	not assigned.unknown	TRINITY_DN26414_c0_g2:250:G	0	0	0	0	0	0		11.676	9.595	4.046	12.077	32.745	8.39		1.487	0
35	not assigned	trinity_dn26449_c0_g2	not assigned.unknown	TRINITY_DN26449_c0_g2:375:CA	0	18.902	6.727	10.456	8.168	15.102		0	0	0	0	0	0		2.23	0
35	not assigned	trinity_dn26449_c0_g2	not assigned.unknown	TRINITY_DN26449_c0_g2:375:TG	0	0	0	0	0	0		6.672	11.339	1.618	6.038	36.943	5.593		0	0
35	not assigned	trinity_dn26449_c0_g2	not assigned.unknown	TRINITY_DN26449_c0_g2:436:C	0	14.701	4.485	5.228	5.445	8.63		0	0	0.809	0	0	0		2.973	0
35	not assigned	trinity_dn26449_c0_g2	not assigned.unknown	TRINITY_DN26449_c0_g2:436:T	0	0	0	0	0	0		6.672	9.595	0.809	4.026	26.028	4.195		0	0
35	not assigned	trinity_dn26449_c0_g2	not assigned.unknown	TRINITY_DN26449_c0_g2:533:C	0	0	0	0	0	0		5.004	8.722	0.809	7.045	24.349	2.797		0	0
35	not assigned	trinity_dn26449_c0_g2	not assigned.unknown	TRINITY_DN26449_c0_g2:533:T	0	8.401	4.485	3.137	6.807	4.315		0	0	0	0	0	0		0.743	0
35	not assigned	trinity_dn26477_c1_g1	not assigned.unknown	TRINITY_DN26477_c1_g1:294:AGCA	0	0	0	0	0	0		0.834	0.872	4.046	0	0	0		0	0
35	not assigned	trinity_dn26477_c1_g1	not assigned.unknown	TRINITY_DN26477_c1_g1:294:AGCC	0	0	0	0	0	0		1.668	0.872	0.809	15.096	0.84	5.593		0	0
35	not assigned	trinity_dn26477_c1_g1	not assigned.unknown	TRINITY_DN26477_c1_g1:294:GGCA	0	0	0	0	0	0		15.013	11.339	32.365	28.179	5.038	15.382		0.743	0
35	not assigned	trinity_dn26477_c1_g1	not assigned.unknown	TRINITY_DN26477_c1_g1:501:C	0	0	0	0	0	0		1.668	3.489	5.664	4.026	3.358	0		0	9.012
35	not assigned	trinity_dn26477_c1_g1	not assigned.unknown	TRINITY_DN26477_c1_g1:501:T	0	0	0	0	0	0		20.851	11.339	17.801	47.3	2.519	20.975		1.487	1.126
35	not assigned	trinity_dn26478_c0_g2	not assigned.unknown	TRINITY_DN26478_c0_g2:325:A	0	0	0	0	0	0		6.672	19.189	9.71	24.153	6.717	5.593		0	6.759
35	not assigned	trinity_dn26478_c0_g2	not assigned.unknown	TRINITY_DN26478_c0_g2:325:G	142.398	31.503	53.819	42.868	148.387	86.299		49.208	49.718	46.121	87.555	27.707	62.926		3.717	39.427
35	not assigned	trinity_dn26479_c0_g20	not assigned.unknown	TRINITY_DN26479_c0_g20:17:CTGACA	0	0	0	0	0	0		0.834	0	0	0	0	0		0	0
35	not assigned	trinity_dn26479_c0_g20	not assigned.unknown	TRINITY_DN26479_c0_g20:17:CTGAGA	17.987	9.451	7.849	4.182	17.698	2.157		0	0	0	0	0	0		0	0
35	not assigned	trinity_dn26479_c0_g20	not assigned.unknown	TRINITY_DN26479_c0_g20:17:CTGGCA	0	0	0	0	0	0		0	6.978	0	4.026	0	0		0	4.506
35	not assigned	trinity_dn26479_c0_g20	not assigned.unknown	TRINITY_DN26479_c0_g20:17:GAGACT	0	0	1.121	0	12.252	0		0	0	0	0	0	0		0	1.126
35	not assigned	trinity_dn26553_c0_g1	not assigned.unknown	TRINITY_DN26553_c0_g1:156:AAA	0	0	0	0	0	0		80.067	134.326	45.311	180.142	65.49	79.706		0	0
35	not assigned	trinity_dn26553_c0_g1	not assigned.unknown	TRINITY_DN26553_c0_g1:156:GAG	173.876	82.957	63.91	82.599	419.296	122.976		92.578	81.119	38.029	137.874	39.462	76.91		17.84	25.909
35	not assigned	trinity_dn26553_c0_g2	not assigned.unknown	TRINITY_DN26553_c0_g2:3131:AAGCAGCA	19.486	0	0	7.319	2.723	2.157		0	0	0	0	0.84	0		0	2.253
35	not assigned	trinity_dn26553_c0_g2	not assigned.unknown	TRINITY_DN26553_c0_g2:3131:AAGCG	0	0	0	0	0	0		85.906	109.903	79.295	181.149	49.537	46.146		0	0
35	not assigned	trinity_dn26553_c0_g2	not assigned.unknown	TRINITY_DN26553_c0_g2:3131:AAGCT	106.424	89.258	53.819	61.688	144.303	21.575		90.91	83.736	46.121	132.842	57.934	92.292		28.991	29.289
35	not assigned	trinity_dn26625_c0_g15	not assigned.unknown	TRINITY_DN26625_c0_g15:417:A	218.844	89.258	109.88	1.046	500.977	60.409		0	0	0	0	0	0		0	0
35	not assigned	trinity_dn26625_c0_g15	not assigned.unknown	TRINITY_DN26625_c0_g15:417:C	897.86	483.043	585.277	586.556	1963.07	202.802		491.247	233.763	136.743	217.379	76.405	307.638		96.636	143.064
35	not assigned	trinity_dn26625_c0_g8	not assigned.unknown	TRINITY_DN26625_c0_g8:185:A	253.319	82.957	99.789	1.046	465.582	25.89		0	0	0	0	0	0		7.434	0
35	not assigned	trinity_dn26625_c0_g8	not assigned.unknown	TRINITY_DN26625_c0_g8:185:C	837.902	460.991	563.974	584.465	1941.29	192.015		423.69	198	145.644	184.168	82.282	262.891		67.645	123.914
35	not assigned	trinity_dn26661_c1_g14	not assigned.unknown	TRINITY_DN26661_c1_g14:135:A	670.022	244.672	494.458	288.573	604.439	243.794		164.305	186.661	84.15	174.104	145.254	146.827		31.221	134.052
35	not assigned	trinity_dn26661_c1_g14	not assigned.unknown	TRINITY_DN26661_c1_g14:135:G	110.921	61.955	45.97	37.64	72.152	32.362		0	0	0	0	0	0		1.487	21.403
35	not assigned	trinity_dn26661_c1_g14	not assigned.unknown	TRINITY_DN26661_c1_g14:172:A	86.938	38.853	38.121	31.367	57.177	28.047		0	0	0	0	0	0		1.487	19.15
35	not assigned	trinity_dn26661_c1_g14	not assigned.unknown	TRINITY_DN26661_c1_g14:172:G	496.146	139.662	359.912	200.746	422.018	163.968		109.259	100.309	46.93	99.632	91.518	100.682		20.07	104.763
35	not assigned	trinity_dn26674_c6_g3	not assigned.unknown	TRINITY_DN26674_c6_g3:323:AGAAT	0	0	0	1.046	0	2.157		0	1.744	0	3.019	0	1.398		0	0
35	not assigned	trinity_dn26674_c6_g3	not assigned.unknown	TRINITY_DN26674_c6_g3:323:GAAAC	0	0	0	0	0	0		5.004	3.489	2.427	5.032	3.358	6.992		5.203	0
35	not assigned	trinity_dn26674_c6_g3	not assigned.unknown	TRINITY_DN26674_c6_g3:323:GAAAT	0	0	2.242	5.228	0	0		0	0	0	0	0	0		0	0
35	not assigned	trinity_dn26674_c6_g3	not assigned.unknown	TRINITY_DN26674_c6_g3:323:GGAAT	4.497	0	3.364	2.091	4.084	2.157		0	0	0	1.006	0	1.398		0	0
35	not assigned	trinity_dn26678_c0_g2	not assigned.unknown	TRINITY_DN26678_c0_g2:270:AT	13.49	2.1	8.97	15.683	12.252	25.89		0	0	0	0	0	0		0	0
35	not assigned	trinity_dn26678_c0_g2	not assigned.unknown	TRINITY_DN26678_c0_g2:270:ATT	121.413	17.852	72.879	89.918	121.16	114.346		2.502	6.978	0	18.115	1.679	13.984		7.434	13.518
35	not assigned	trinity_dn26766_c0_g10	not assigned.unknown	TRINITY_DN26766_c0_g10:106:A	0	0	0	0	0	0		13.345	33.145	18.61	12.077	0.84	8.39		0	0
35	not assigned	trinity_dn26766_c0_g10	not assigned.unknown	TRINITY_DN26766_c0_g10:106:G	0	0	1.121	1.046	0	0		6.672	15.7	8.9	5.032	4.198	4.195		0	2.253
35	not assigned	trinity_dn26766_c0_g11	not assigned.unknown	TRINITY_DN26766_c0_g11:1087:A	0	0	0	0	0	0		105.922	305.287	135.934	161.021	8.396	57.333		0	0
35	not assigned	trinity_dn26766_c0_g11	not assigned.unknown	TRINITY_DN26766_c0_g11:1087:G	1.499	0	2.242	31.367	4.084	12.945		181.82	252.08	116.515	169.072	30.226	54.536		0	16.897
35	not assigned	trinity_dn26766_c0_g11	not assigned.unknown	TRINITY_DN26766_c0_g11:660:A	1.499	0	0	1.046	5.445	4.315		121.769	194.511	54.212	100.638	29.387	32.162		0	10.138
35	not assigned	trinity_dn26766_c0_g11	not assigned.unknown	TRINITY_DN26766_c0_g11:660:T	0	0	0	0	0	0		75.063	231.146	61.494	111.708	8.396	30.764		0	0
35	not assigned	trinity_dn26766_c0_g11	not assigned.unknown	TRINITY_DN26766_c0_g11:665:C	1.499	1.05	0	0	5.445	4.315		124.271	198.873	56.639	101.645	29.387	33.561		0	12.391
35	not assigned	trinity_dn26766_c0_g11	not assigned.unknown	TRINITY_DN26766_c0_g11:665:T	0	0	0	0	0	0		74.229	219.807	58.258	109.696	7.557	27.967		0	0
35	not assigned	trinity_dn26766_c0_g11	not assigned.unknown	TRINITY_DN26766_c0_g11:97:C	0	0	0	0	0	0		115.931	206.723	124.606	94.6	15.953	29.365		0	5.632
35	not assigned	trinity_dn26766_c0_g11	not assigned.unknown	TRINITY_DN26766_c0_g11:97:G	4.497	4.2	2.242	25.093	6.807	6.472		67.557	242.485	98.714	85.543	15.953	18.179		0	2.253
35	not assigned	trinity_dn26766_c0_g8	not assigned.unknown	TRINITY_DN26766_c0_g8:249:C	0	1.05	3.364	8.364	2.723	0		18.349	61.93	19.419	44.281	7.557	19.577		0.743	0
35	not assigned	trinity_dn26766_c0_g8	not assigned.unknown	TRINITY_DN26766_c0_g8:249:T	0	0	0	0	0	0		12.511	27.912	11.328	18.115	4.198	6.992		0	3.379
35	not assigned	trinity_dn26771_c2_g16	not assigned.unknown	TRINITY_DN26771_c2_g16:104:C	94.433	221.57	104.273	153.697	34.034	32.362		14.179	7.85	0.809	4.026	2.519	5.593		6.69	7.885
35	not assigned	trinity_dn26771_c2_g16	not assigned.unknown	TRINITY_DN26771_c2_g16:104:T	13.49	40.954	23.546	32.412	13.613	4.315		0	0	0	0	0	0		0	0
35	not assigned	trinity_dn26771_c2_g6	not assigned.unknown	TRINITY_DN26771_c2_g6:142:A	10.493	90.308	107.637	43.913	20.42	2.157		0	0	0	0	0	0		0.743	0
35	not assigned	trinity_dn26771_c2_g6	not assigned.unknown	TRINITY_DN26771_c2_g6:142:G	385.225	1384.02	626.762	418.222	264.102	133.763		63.387	29.656	12.946	21.134	23.509	27.967		7.434	15.771
35	not assigned	trinity_dn26976_c1_g2	not assigned.unknown	TRINITY_DN26976_c1_g2:178:A	77.944	313.978	376.73	653.472	137.496	8.63		0	0	0	0	0	0		0.743	0
35	not assigned	trinity_dn26976_c1_g2	not assigned.unknown	TRINITY_DN26976_c1_g2:178:T	23.983	14.701	3.364	10.456	1.361	0		0	0	0	0	0	0		1.487	1.126
35	not assigned	trinity_dn26976_c1_g2	not assigned.unknown	TRINITY_DN26976_c1_g2:240:C	83.94	501.944	313.942	553.098	159.278	6.472		0.834	0	0	0	0	0		2.23	0
35	not assigned	trinity_dn26976_c1_g2	not assigned.unknown	TRINITY_DN26976_c1_g2:240:T	1.499	26.252	31.394	8.364	20.42	8.63		0	0	0	0	0	0		0	0
35	not assigned	trinity_dn26976_c1_g5	not assigned.unknown	TRINITY_DN26976_c1_g5:189:C	7.495	37.803	15.697	20.911	21.782	0		0	0	0.809	0	0	0		0	0
35	not assigned	trinity_dn26976_c1_g5	not assigned.unknown	TRINITY_DN26976_c1_g5:189:T	23.983	126.011	41.485	42.868	49.009	4.315		0	0	0	0	0	0		0.743	0
35	not assigned	trinity_dn27067_c0_g1	not assigned.unknown	TRINITY_DN27067_c0_g1:635:C	0	0	0	0	0	0		14.179	12.211	1.618	7.045	4.198	6.992		0	0
35	not assigned	trinity_dn27067_c0_g1	not assigned.unknown	TRINITY_DN27067_c0_g1:635:T	10.493	2.1	0	0	4.084	2.157		11.676	10.467	6.473	30.191	17.632	43.349		2.23	10.138
35	not assigned	trinity_dn27147_c0_g2	not assigned.unknown	TRINITY_DN27147_c0_g2:288:A	140.899	66.156	39.243	26.139	162.001	34.52		50.042	36.634	7.282	52.332	31.066	39.154		14.124	58.577
35	not assigned	trinity_dn27147_c0_g2	not assigned.unknown	TRINITY_DN27147_c0_g2:288:C	23.983	1.05	19.061	3.137	21.782	15.102		0	0	0	0	0	0		0	1.126
35	not assigned	trinity_dn27321_c0_g1	not assigned.unknown	TRINITY_DN27321_c0_g1:424:CG	497.645	132.312	162.577	133.831	401.598	148.865		140.118	61.057	78.486	162.028	62.132	89.495		28.247	136.305
35	not assigned	trinity_dn27321_c0_g1	not assigned.unknown	TRINITY_DN27321_c0_g1:424:CT	122.912	53.555	160.335	170.425	224.623	161.81		70.893	84.608	76.058	151.964	116.707	141.234		10.407	0
35	not assigned	trinity_dn27321_c0_g1	not assigned.unknown	TRINITY_DN27321_c0_g1:424:TG	0	0	0	0	0	0		40.034	54.079	10.519	24.153	21.83	16.78		0	25.909
35	not assigned	trinity_dn27331_c0_g2	not assigned.unknown	TRINITY_DN27331_c0_g2:450:A	0	0	0	0	0	0		6.672	14.828	3.237	4.026	3.358	12.585		0	5.632
35	not assigned	trinity_dn27331_c0_g2	not assigned.unknown	TRINITY_DN27331_c0_g2:450:C	61.456	28.352	40.364	31.367	78.958	12.945		23.353	14.828	12.946	38.243	16.792	20.975		0.743	20.277
35	not assigned	trinity_dn27354_c0_g15	not assigned.no ontology	TRINITY_DN27354_c0_g15:171:C	295.289	59.855	116.607	111.874	351.228	159.653		113.429	139.56	62.303	194.232	111.669	85.3		12.637	131.799
35	not assigned	trinity_dn27354_c0_g15	not assigned.no ontology	TRINITY_DN27354_c0_g15:171:T	0	0	0	0	0	0		25.021	20.934	8.091	13.083	9.236	8.39		0	21.403
35	not assigned	trinity_dn27411_c0_g4	not assigned.unknown	TRINITY_DN27411_c0_g4:576:G	71.949	39.904	85.213	29.276	58.538	8.63		28.357	93.331	13.755	82.523	59.613	55.934		2.973	12.391
35	not assigned	trinity_dn27411_c0_g4	not assigned.unknown	TRINITY_DN27411_c0_g4:576:T	377.731	89.258	52.697	116.057	49.009	17.26		0	0	0	0	0	0		35.681	0
35	not assigned	trinity_dn27431_c0_g2	not assigned.unknown	TRINITY_DN27431_c0_g2:465:A	0	0	29.152	21.957	12.252	2.157		0	0	0	0	0	2.797		0	0
35	not assigned	trinity_dn27431_c0_g2	not assigned.unknown	TRINITY_DN27431_c0_g2:465:C	295.289	51.455	109.88	63.779	68.067	25.89		1.668	1.744	4.855	11.07	5.038	2.797		10.407	9.012
35	not assigned	trinity_dn27431_c0_g2	not assigned.unknown	TRINITY_DN27431_c0_g2:465:G	82.441	7.351	49.334	23.002	10.891	19.417		0	0	0	0	0	0		1.487	0
35	not assigned	trinity_dn27548_c1_g6	not assigned.unknown	TRINITY_DN27548_c1_g6:109:C	13.49	11.551	24.667	4.182	17.698	8.63		0	0	0	0	0	0		0	0
35	not assigned	trinity_dn27548_c1_g6	not assigned.unknown	TRINITY_DN27548_c1_g6:109:G	155.889	121.811	104.273	33.458	55.815	101.401		4.17	0.872	1.618	1.006	1.679	25.17		21.557	109.269
35	not assigned	trinity_dn27695_c0_g2	not assigned.unknown	TRINITY_DN27695_c0_g2:62:G	53.962	16.801	47.091	25.093	148.387	4.315		35.864	45.357	14.564	27.172	21.83	23.772		9.664	22.53
35	not assigned	trinity_dn27695_c0_g2	not assigned.unknown	TRINITY_DN27695_c0_g2:62:T	0	0	0	0	0	0		29.191	6.106	5.664	7.045	1.679	6.992		0	3.379
35	not assigned	trinity_dn27702_c0_g2	not assigned.unknown	TRINITY_DN27702_c0_g2:188:AGA	26.981	0	41.485	6.273	27.227	12.945		15.847	29.656	12.946	13.083	6.717	20.975		7.434	0
35	not assigned	trinity_dn27702_c0_g2	not assigned.unknown	TRINITY_DN27702_c0_g2:188:CGA	41.97	14.701	3.364	8.364	13.613	4.315		13.345	24.423	16.992	14.089	8.396	9.788		0.743	23.656
35	not assigned	trinity_dn27702_c0_g2	not assigned.unknown	TRINITY_DN27702_c0_g2:188:CGT	0	0	0	0	0	0		15.013	10.467	10.519	6.038	5.877	1.398		0	0
35	not assigned	trinity_dn27702_c0_g2	not assigned.unknown	TRINITY_DN27702_c0_g2:188:TGA	2.998	4.2	1.121	5.228	5.445	0		0	0	0	0	0	0		0	0
35	not assigned	trinity_dn27760_c0_g12	not assigned.unknown	TRINITY_DN27760_c0_g12:180:C	236.831	180.616	322.911	319.94	115.715	122.976		118.433	114.265	190.955	120.766	78.084	117.462		30.477	107.016
35	not assigned	trinity_dn27760_c0_g12	not assigned.unknown	TRINITY_DN27760_c0_g12:180:T	0	0	0	0	0	0		10.008	8.722	17.801	7.045	6.717	5.593		0	0
35	not assigned	trinity_dn27760_c0_g7	not assigned.unknown	TRINITY_DN27760_c0_g7:284:C	236.831	180.616	322.911	319.94	115.715	125.133		118.433	114.265	190.955	120.766	78.084	117.462		30.477	107.016
35	not assigned	trinity_dn27760_c0_g7	not assigned.unknown	TRINITY_DN27760_c0_g7:284:T	0	0	0	0	0	0		10.008	8.722	17.801	7.045	6.717	5.593		0	0
35	not assigned	trinity_dn27917_c0_g3	not assigned.unknown	TRINITY_DN27917_c0_g3:183:CATTAG	104.925	36.753	68.394	83.644	129.328	17.26		25.855	81.119	36.411	32.204	13.434	33.561		4.46	29.289
35	not assigned	trinity_dn27917_c0_g3	not assigned.unknown	TRINITY_DN27917_c0_g3:183:CATTGG	0	0	0	0	0	0		0	0	0	0	0	0		0	0
35	not assigned	trinity_dn27917_c0_g3	not assigned.unknown	TRINITY_DN27917_c0_g3:183:CG	0	0	0	0	0	0		7.506	13.084	5.664	23.147	10.075	5.593		0	0
35	not assigned	trinity_dn27945_c1_g3	not assigned.unknown	TRINITY_DN27945_c1_g3:200:TGTCATA	0	0	6.727	0	0	0		0	31.401	4.046	0	5.038	0		0	0
35	not assigned	trinity_dn27945_c1_g3	not assigned.unknown	TRINITY_DN27945_c1_g3:200:TGTCATG	0	0	0	0	0	0		37.532	47.974	22.656	46.294	9.236	9.788		0	0
35	not assigned	trinity_dn27945_c1_g3	not assigned.unknown	TRINITY_DN27945_c1_g3:200:TGTCCTG	22.484	6.301	12.333	20.911	19.059	25.89		5.838	18.317	8.9	5.032	0.84	11.187		0.743	0
35	not assigned	trinity_dn27945_c1_g3	not assigned.unknown	TRINITY_DN27945_c1_g3:200:TGTCTTG	7.495	2.1	8.97	4.182	0	6.472		25.855	33.145	22.656	12.077	5.038	33.561		0	46.186
35	not assigned	trinity_dn28096_c0_g1	not assigned.unknown	TRINITY_DN28096_c0_g1:480:AA	2.998	1.05	4.485	2.091	5.445	6.472		0	0	0	0	0	0		0.743	0
35	not assigned	trinity_dn28096_c0_g1	not assigned.unknown	TRINITY_DN28096_c0_g1:480:CA	25.482	1.05	17.94	3.137	21.782	34.52		50.042	92.458	46.93	76.485	18.472	41.951		1.487	15.771
35	not assigned	trinity_dn28096_c0_g1	not assigned.unknown	TRINITY_DN28096_c0_g1:480:CC	0	0	0	0	0	0		0	0	0	0	0	0		0	0
35	not assigned	trinity_dn28096_c0_g1	not assigned.unknown	TRINITY_DN28096_c0_g1:480:GA	5.996	0	2.242	0	0	4.315		10.008	30.529	20.228	23.147	7.557	15.382		0	0
35	not assigned	trinity_dn28170_c0_g11	not assigned.unknown	TRINITY_DN28170_c0_g11:216:A	0	0	0	0	0	0		20.851	8.722	15.374	24.153	3.358	39.154		0	0
35	not assigned	trinity_dn28170_c0_g11	not assigned.unknown	TRINITY_DN28170_c0_g11:216:G	7.495	7.351	0	0	4.084	8.63		37.532	25.295	37.22	14.089	15.953	68.519		3.717	9.012
35	not assigned	trinity_dn28170_c0_g11	not assigned.unknown	TRINITY_DN28170_c0_g11:303:C	0	0	0	0	0	0		12.511	5.233	7.282	9.057	0.84	27.967		0	0
35	not assigned	trinity_dn28170_c0_g11	not assigned.unknown	TRINITY_DN28170_c0_g11:303:G	2.998	4.2	0	0	2.723	0		15.013	11.339	14.564	6.038	8.396	30.764		2.23	2.253
35	not assigned	trinity_dn28272_c3_g23	not assigned.unknown	TRINITY_DN28272_c3_g23:286:CCGCG	604.069	194.267	95.304	41.822	479.195	92.771		70.893	52.335	16.183	73.466	43.66	51.739		5.947	47.313
35	not assigned	trinity_dn28272_c3_g23	not assigned.unknown	TRINITY_DN28272_c3_g23:286:CTGCA	0	0	0	0	0	0		30.859	25.295	0.809	12.077	32.745	25.17		0	22.53
35	not assigned	trinity_dn28272_c3_g23	not assigned.unknown	TRINITY_DN28272_c3_g23:286:TCGCG	46.467	18.902	2.242	5.228	39.479	10.787		0	15.7	19.419	26.166	15.953	6.992		0.743	0
35	not assigned	trinity_dn28272_c3_g23	not assigned.unknown	TRINITY_DN28272_c3_g23:346:GGGA	485.654	123.911	39.243	26.139	430.187	77.669		40.034	28.784	12.137	50.319	30.226	33.561		5.947	24.783
35	not assigned	trinity_dn28272_c3_g23	not assigned.unknown	TRINITY_DN28272_c3_g23:346:GGGG	22.484	8.401	7.849	1.046	0	2.157		4.17	8.722	7.282	13.083	3.358	5.593		1.487	9.012
35	not assigned	trinity_dn28272_c3_g23	not assigned.unknown	TRINITY_DN28272_c3_g23:346:GGTG	0	0	0	0	0	0		23.353	17.445	0.809	12.077	25.188	16.78		0	24.783
35	not assigned	trinity_dn28274_c0_g1	not assigned.unknown	TRINITY_DN28274_c0_g1:316:AA	89.936	12.601	79.607	42.868	80.32	8.63		0	0	0	0	0	0		0	0
35	not assigned	trinity_dn28274_c0_g1	not assigned.unknown	TRINITY_DN28274_c0_g1:316:GC	533.619	88.208	333.002	162.061	529.565	32.362		8.34	13.956	1.618	0	13.434	1.398		2.23	2.253
35	not assigned	trinity_dn28298_c1_g6	not assigned.unknown	TRINITY_DN28298_c1_g6:905:ACAGA	0	0	0	0	0	30.205		0	0	0	0	0	0		0	0
35	not assigned	trinity_dn28298_c1_g6	not assigned.unknown	TRINITY_DN28298_c1_g6:905:GCAGA	2.998	8.401	3.364	0	0	4.315		0.834	6.978	1.618	4.026	4.198	19.577		0	0
35	not assigned	trinity_dn28298_c1_g6	not assigned.unknown	TRINITY_DN28298_c1_g6:905:GCAGC	0	3.15	0	0	1.361	0		0	0	0	0	0	6.992		0.743	0
35	not assigned	trinity_dn28298_c1_g6	not assigned.unknown	TRINITY_DN28298_c1_g6:905:GCAGG	64.454	49.354	1.121	25.093	12.252	159.653		0	0	0	0	0	0		1.487	0
35	not assigned	trinity_dn28336_c0_g1	not assigned.unknown	TRINITY_DN28336_c0_g1:192:GAA	5.996	2.1	5.606	6.273	25.866	0		0.834	5.233	1.618	2.013	0	0		0	5.632
35	not assigned	trinity_dn28336_c0_g1	not assigned.unknown	TRINITY_DN28336_c0_g1:192:GAC	0	0	0	0	0	0		2.502	6.978	4.855	14.089	2.519	5.593		0	0
35	not assigned	trinity_dn28336_c0_g1	not assigned.unknown	TRINITY_DN28336_c0_g1:192:GAT	143.897	66.156	82.97	42.868	167.446	187.7		46.706	115.137	30.747	86.549	31.905	177.591		14.867	75.475
35	not assigned	trinity_dn28343_c1_g7	not assigned.unknown	TRINITY_DN28343_c1_g7:293:CCAT	4.497	0	0	4.182	10.891	4.315		11.676	6.106	9.71	10.064	2.519	15.382		0.743	0
35	not assigned	trinity_dn28343_c1_g7	not assigned.unknown	TRINITY_DN28343_c1_g7:293:GCAC	62.955	23.102	1.121	25.093	44.925	2.157		0	0	0	0	0	0		6.69	37.174
35	not assigned	trinity_dn28343_c1_g7	not assigned.unknown	TRINITY_DN28343_c1_g7:293:GCAT	79.443	34.653	37	52.278	91.21	10.787		67.557	103.798	51.784	52.332	49.537	81.105		14.124	117.155
35	not assigned	trinity_dn28405_c0_g8	not assigned.unknown	TRINITY_DN28405_c0_g8:475:C	0	0	0	0	0	0		0.834	1.744	10.519	13.083	9.236	16.78		0	6.759
35	not assigned	trinity_dn28405_c0_g8	not assigned.unknown	TRINITY_DN28405_c0_g8:475:G	2.998	9.451	0	2.091	2.723	36.677		37.532	104.67	65.54	109.696	46.179	99.283		0	31.542
35	not assigned	trinity_dn28443_c0_g2	not assigned.unknown	TRINITY_DN28443_c0_g2:98:TA	0	0	0	0	0	0		11.676	51.463	48.548	21.134	2.519	5.593		0	0
35	not assigned	trinity_dn28443_c0_g2	not assigned.unknown	TRINITY_DN28443_c0_g2:98:TACTAATGGACTAGTAGGTCA	20.985	9.451	0	0	2.723	0		51.71	61.057	51.784	18.115	16.792	19.577		2.973	16.897
35	not assigned	trinity_dn28443_c0_g2	not assigned.unknown	TRINITY_DN28443_c0_g2:98:TACTAGTAGGTCA	22.484	24.152	6.727	4.182	1.361	0		49.208	142.177	173.154	69.44	10.915	20.975		3.717	14.644
35	not assigned	trinity_dn28449_c0_g4	not assigned.unknown	TRINITY_DN28449_c0_g4:94:A	0	0	0	0	0	0		8.34	6.106	8.091	8.051	3.358	27.967		0	36.048
35	not assigned	trinity_dn28449_c0_g4	not assigned.unknown	TRINITY_DN28449_c0_g4:94:G	262.313	60.905	94.183	33.458	117.076	51.779		19.183	35.762	14.564	16.102	35.264	57.333		14.867	70.969
35	not assigned	trinity_dn28574_c0_g12	not assigned.unknown	TRINITY_DN28574_c0_g12:203:ATG	26.981	27.302	10.091	3.137	17.698	8.63		0	0	0	0	0	0		0.743	12.391
35	not assigned	trinity_dn28574_c0_g12	not assigned.unknown	TRINITY_DN28574_c0_g12:203:GTA	0	0	0	0	0	0		0	0	0	0	0	0		0	0
35	not assigned	trinity_dn28574_c0_g12	not assigned.unknown	TRINITY_DN28574_c0_g12:203:GTG	200.857	72.456	66.152	40.777	217.816	45.307		48.374	97.692	25.892	49.313	58.773	43.349		3.717	40.554
35	not assigned	trinity_dn28621_c0_g2	not assigned.unknown	TRINITY_DN28621_c0_g2:497:C	50.964	13.651	12.333	13.592	53.093	10.787		39.2	192.767	86.577	125.798	118.386	125.852		9.664	45.06
35	not assigned	trinity_dn28621_c0_g2	not assigned.unknown	TRINITY_DN28621_c0_g2:497:T	0	0	0	0	0	0		4.17	32.273	14.564	25.16	20.99	25.17		0	0
35	not assigned	trinity_dn28648_c5_g3	not assigned.unknown	TRINITY_DN28648_c5_g3:102:TCCT	4.497	5.25	0	0	0	0		22.519	11.339	16.183	20.128	5.038	12.585		0	22.53
35	not assigned	trinity_dn28648_c5_g3	not assigned.unknown	TRINITY_DN28648_c5_g3:102:TCT	0	0	0	0	0	0		14.179	28.784	60.685	70.447	5.877	33.561		0	23.656
35	not assigned	trinity_dn28648_c5_g3	not assigned.unknown	TRINITY_DN28648_c5_g3:194:GAAAAAAAG	0	0	0	0	0	0		6.672	17.445	17.801	10.064	5.038	6.992		0	0
35	not assigned	trinity_dn28648_c5_g3	not assigned.unknown	TRINITY_DN28648_c5_g3:194:GAAAAAAG	5.996	10.501	0	0	0	0		29.191	24.423	38.838	67.428	14.273	43.349		0.743	48.439
35	not assigned	trinity_dn28648_c5_g3	not assigned.unknown	TRINITY_DN28648_c5_g3:194:GAAAAAAT	0	0	1.121	0	0	0		10.008	0	4.046	0	3.358	0		0	1.126
35	not assigned	trinity_dn28662_c2_g3	not assigned.unknown	TRINITY_DN28662_c2_g3:113:CTGGGCACC	10.493	11.551	24.667	28.23	39.479	2.157		0	0	0	0	0	0		2.973	2.253
35	not assigned	trinity_dn28662_c2_g3	not assigned.unknown	TRINITY_DN28662_c2_g3:113:TTC	88.437	52.505	151.365	194.473	579.935	49.622		88.408	14.828	37.22	17.109	18.472	40.552		8.92	161.088
35	not assigned	trinity_dn28662_c2_g3	not assigned.unknown	TRINITY_DN28662_c2_g3:113:TTGGGCACC	37.473	23.102	50.455	48.096	62.622	10.787		46.706	7.85	38.029	78.498	17.632	32.162		3.717	10.138
35	not assigned	trinity_dn28662_c2_g3	not assigned.unknown	TRINITY_DN28662_c2_g3:113:TTT	14.989	13.651	0	299.029	0	0		9.174	0	0	8.051	0	0		0.743	15.771
35	not assigned	trinity_dn28678_c0_g2	not assigned.no ontology	TRINITY_DN28678_c0_g2:268:C	43.469	38.853	21.303	18.82	72.152	23.732		72.561	33.145	27.511	61.389	38.622	74.113		5.947	79.981
35	not assigned	trinity_dn28678_c0_g2	not assigned.no ontology	TRINITY_DN28678_c0_g2:268:G	0	0	0	0	0	0		19.183	6.978	2.427	7.045	5.877	15.382		0	0
35	not assigned	trinity_dn28678_c0_g2	not assigned.no ontology	TRINITY_DN28678_c0_g2:268:T	14.989	0	7.849	0	4.084	2.157		0	0	0	0	0	0		0	0
35	not assigned	trinity_dn28795_c1_g7	not assigned.unknown	TRINITY_DN28795_c1_g7:226:CGAAA	0	4.2	0	2.091	2.723	0		0.834	0.872	0	0	2.519	9.788		0	2.253
35	not assigned	trinity_dn28795_c1_g7	not assigned.unknown	TRINITY_DN28795_c1_g7:226:CGAAG	38.972	26.252	35.879	17.774	58.538	25.89		30.859	20.934	7.282	18.115	9.236	18.179		1.487	14.644
35	not assigned	trinity_dn28795_c1_g7	not assigned.unknown	TRINITY_DN28795_c1_g7:226:TGAAG	0	0	0	0	0	0		17.515	3.489	3.237	16.102	2.519	6.992		0	0
35	not assigned	trinity_dn28907_c0_g16	not assigned.unknown	TRINITY_DN28907_c0_g16:214:CGGCCGGCTGGCTG	0	0	0	2.091	0	0		0	0	0	0	0	0		0	0
35	not assigned	trinity_dn28907_c0_g16	not assigned.unknown	TRINITY_DN28907_c0_g16:214:TGGCTGCCA	16.488	0	2.242	0	0	2.157		0	0.872	0	0	0	0		1.487	2.253
35	not assigned	trinity_dn28907_c0_g16	not assigned.unknown	TRINITY_DN28907_c0_g16:214:TGGCTGCTAGCCA	0	0	0	0	0	0		14.179	20.062	1.618	16.102	10.915	8.39		0	31.542
35	not assigned	trinity_dn28907_c0_g16	not assigned.unknown	TRINITY_DN28907_c0_g16:214:TGGCTGGCTGGCT	14.989	1.05	16.818	5.228	8.168	6.472		0.834	0	0	3.019	0.84	5.593		2.23	0
35	not assigned	trinity_dn28954_c0_g113	not assigned.unknown	TRINITY_DN28954_c0_g113:134:AATTCGT	34.475	6.301	2.242	2.091	2.723	0		1.668	0	1.618	3.019	0	6.992		0	2.253
35	not assigned	trinity_dn28954_c0_g113	not assigned.unknown	TRINITY_DN28954_c0_g113:134:GATTCGT	52.463	4.2	29.152	4.182	2.723	12.945		1.668	14.828	18.61	25.16	20.151	88.096		1.487	54.071
35	not assigned	trinity_dn28954_c0_g113	not assigned.unknown	TRINITY_DN28954_c0_g113:134:GATTTGG	325.268	46.204	16.818	12.547	13.613	23.732		0	0	0	0	0	0		20.07	135.179
35	not assigned	trinity_dn28954_c0_g113	not assigned.unknown	TRINITY_DN28954_c0_g113:145:ACTA	319.272	46.204	15.697	13.592	13.613	23.732		0	0	0	0	0	0		19.327	132.926
35	not assigned	trinity_dn28954_c0_g113	not assigned.unknown	TRINITY_DN28954_c0_g113:145:ACTG	86.938	10.501	32.515	6.273	5.445	12.945		3.336	5.233	4.855	5.032	5.038	37.756		0	31.542
35	not assigned	trinity_dn28954_c0_g113	not assigned.unknown	TRINITY_DN28954_c0_g113:145:CCTG	0	0	0	0	0	0		0	9.595	15.374	23.147	15.113	57.333		1.487	24.783
35	not assigned	trinity_dn28954_c0_g113	not assigned.unknown	TRINITY_DN28954_c0_g113:164:ATTCGAC	0	0	0	1.046	0	0		0	1.744	0	0	0	8.39		0	9.012
35	not assigned	trinity_dn28954_c0_g113	not assigned.unknown	TRINITY_DN28954_c0_g113:164:GTCCGAT	284.797	38.853	13.455	12.547	13.613	19.417		0	0	0	0	0	0		15.61	121.661
35	not assigned	trinity_dn28954_c0_g113	not assigned.unknown	TRINITY_DN28954_c0_g113:164:GTTCGAC	67.452	4.2	6.727	3.137	2.723	10.787		3.336	3.489	4.855	5.032	4.198	29.365		0	22.53
35	not assigned	trinity_dn28954_c0_g113	not assigned.unknown	TRINITY_DN28954_c0_g113:164:GTTCGAT	19.486	6.301	20.182	2.091	2.723	2.157		0	9.595	15.374	23.147	15.113	58.731		1.487	24.783
35	not assigned	trinity_dn28954_c0_g50	not assigned.unknown	TRINITY_DN28954_c0_g50:244:CTAGGGTA	49.465	36.753	22.424	23.002	2.723	30.205		0.834	8.722	6.473	12.077	5.877	22.374		0.743	0
35	not assigned	trinity_dn28954_c0_g50	not assigned.unknown	TRINITY_DN28954_c0_g50:244:TCTAGGGTA	25.482	16.801	6.727	2.091	0	2.157		4.17	1.744	1.618	9.057	2.519	8.39		0.743	0
35	not assigned	trinity_dn28954_c0_g50	not assigned.unknown	TRINITY_DN28954_c0_g50:244:TTCGATTC	293.79	24.152	108.758	35.549	14.975	99.244		15.847	50.59	73.631	83.53	52.056	247.509		16.354	251.207
35	not assigned	trinity_dn28954_c0_g50	not assigned.unknown	TRINITY_DN28954_c0_g50:244:TTCGATTT	238.33	14.701	11.212	10.456	9.529	28.047		0	0	0	0	0	0		12.637	87.866
35	not assigned	trinity_dn28954_c0_g50	not assigned.unknown	TRINITY_DN28954_c0_g50:279:C	229.336	13.651	7.849	6.273	6.807	21.575		0	0	0	0	0	0		11.15	83.36
35	not assigned	trinity_dn28954_c0_g50	not assigned.unknown	TRINITY_DN28954_c0_g50:279:T	1251.61	564.95	412.609	328.304	100.74	504.848		130.109	137.815	182.864	298.896	140.216	569.131		37.911	184.744
35	not assigned	trinity_dn28954_c0_g68	not assigned.unknown	TRINITY_DN28954_c0_g68:287:CCGATAAGG	58.458	5.25	2.242	1.046	2.723	6.472		0	0	0	0	0	0		2.23	21.403
35	not assigned	trinity_dn28954_c0_g68	not assigned.unknown	TRINITY_DN28954_c0_g68:287:TCGACAAGA	541.114	49.354	99.789	126.512	53.093	179.07		54.212	38.379	52.594	52.332	28.547	191.575		8.92	226.424
35	not assigned	trinity_dn28954_c0_g68	not assigned.unknown	TRINITY_DN28954_c0_g68:287:TCGATAAGA	107.923	58.805	3.364	32.412	9.529	0		3.336	0.872	1.618	0	0.84	6.992		0	0
35	not assigned	trinity_dn28954_c0_g68	not assigned.unknown	TRINITY_DN28954_c0_g68:287:TCGATAAGG	0	0	16.818	0	0	0		0	4.361	8.9	21.134	5.877	26.569		0.743	16.897
35	not assigned	trinity_dn29035_c0_g3	not assigned.unknown	TRINITY_DN29035_c0_g3:83:C	14.989	12.601	21.303	4.182	35.395	12.945		17.515	20.934	12.137	10.064	7.557	8.39		2.973	7.885
35	not assigned	trinity_dn29035_c0_g3	not assigned.unknown	TRINITY_DN29035_c0_g3:83:G	11.991	2.1	12.333	6.273	4.084	6.472		0	0	0	0	0	0		0.743	0
35	not assigned	trinity_dn29077_c1_g9	not assigned.unknown	TRINITY_DN29077_c1_g9:215:C	16.488	4.2	0	0	0	4.315		50.876	20.062	5.664	19.121	20.151	22.374		2.973	3.379
35	not assigned	trinity_dn29077_c1_g9	not assigned.unknown	TRINITY_DN29077_c1_g9:215:G	0	0	0	0	0	0		33.361	4.361	7.282	2.013	18.472	9.788		0.743	2.253
35	not assigned	trinity_dn29123_c0_g1	not assigned.no ontology.proline rich family	TRINITY_DN29123_c0_g1:1031:AC	0	0	0	0	0	0		4.17	8.722	13.755	12.077	5.038	25.17		0	0
35	not assigned	trinity_dn29123_c0_g1	not assigned.no ontology.proline rich family	TRINITY_DN29123_c0_g1:1031:ACC	172.377	6.301	104.273	74.234	111.631	49.622		5.838	7.85	3.237	1.006	5.877	1.398		5.947	29.289
35	not assigned	trinity_dn29350_c1_g14	not assigned.unknown	TRINITY_DN29350_c1_g14:182:A	157.388	17.852	19.061	1.046	1.361	17.26		169.309	219.807	271.059	208.321	106.631	43.349		31.964	2.253
35	not assigned	trinity_dn29350_c1_g14	not assigned.unknown	TRINITY_DN29350_c1_g14:182:G	0	0	0	0	0	0		19.183	13.956	12.137	10.064	5.877	6.992		0	3.379
35	not assigned	trinity_dn29350_c1_g14	not assigned.unknown	TRINITY_DN29350_c1_g14:199:AA	0	0	0	0	0	0		21.685	16.573	14.564	13.083	6.717	5.593		0	2.253
35	not assigned	trinity_dn29350_c1_g14	not assigned.unknown	TRINITY_DN29350_c1_g14:199:GC	200.857	10.501	21.303	2.091	1.361	23.732		204.339	272.142	374.628	236.5	107.471	46.146		38.654	9.012
35	not assigned	trinity_dn29350_c1_g14	not assigned.unknown	TRINITY_DN29350_c1_g14:209:A	0	0	0	0	0	0		20.851	16.573	16.183	12.077	6.717	5.593		0	2.253
35	not assigned	trinity_dn29350_c1_g14	not assigned.unknown	TRINITY_DN29350_c1_g14:209:G	206.852	9.451	20.182	2.091	1.361	23.732		214.347	279.992	388.384	241.532	108.311	44.747		39.398	9.012
35	not assigned	trinity_dn29350_c1_g42	not assigned.unknown	TRINITY_DN29350_c1_g42:159:TG	97.431	17.852	23.546	9.41	23.143	38.834		427.026	356.75	339.027	294.87	168.763	288.061		26.017	93.499
35	not assigned	trinity_dn29350_c1_g42	not assigned.unknown	TRINITY_DN29350_c1_g42:159:TGCGCG	0	0	0	0	0	0		53.378	15.7	42.884	9.057	5.877	4.195		0	0
35	not assigned	trinity_dn29350_c1_g42	not assigned.unknown	TRINITY_DN29350_c1_g42:288:TAACT	0	0	0	0	0	0		32.527	6.978	20.228	6.038	5.877	1.398		0	3.379
35	not assigned	trinity_dn29350_c1_g42	not assigned.unknown	TRINITY_DN29350_c1_g42:288:TGACGACT	2.998	1.05	0	0	0	0		3.336	26.167	18.61	14.089	0	1.398		0	1.126
35	not assigned	trinity_dn29350_c1_g42	not assigned.unknown	TRINITY_DN29350_c1_g42:288:TGACT	17.987	7.351	2.242	9.41	4.084	8.63		100.918	82.864	164.254	74.472	60.452	97.885		6.69	33.795
35	not assigned	trinity_dn29350_c1_g51	not assigned.unknown	TRINITY_DN29350_c1_g51:89:AA	17.987	15.751	0	1.046	4.084	2.157		62.553	34.89	48.548	47.3	58.773	54.536		8.177	3.379
35	not assigned	trinity_dn29350_c1_g51	not assigned.unknown	TRINITY_DN29350_c1_g51:89:CA	0	0	0	0	0	0		9.174	10.467	10.519	10.064	4.198	6.992		0	0
35	not assigned	trinity_dn29350_c1_g51	not assigned.unknown	TRINITY_DN29350_c1_g51:89:CT	0	0	0	1.046	2.723	0		0.834	0	0	0	0	0		0	0
35	not assigned	trinity_dn29397_c0_g12	not assigned.unknown	TRINITY_DN29397_c0_g12:309:CC	47.966	13.651	67.273	56.46	32.672	19.417		45.038	51.463	60.685	56.357	9.236	30.764		3.717	21.403
35	not assigned	trinity_dn29397_c0_g12	not assigned.unknown	TRINITY_DN29397_c0_g12:309:CG	4.497	2.1	28.031	23.002	6.807	10.787		0	0	0	0	0	0		0	0
35	not assigned	trinity_dn29397_c0_g12	not assigned.unknown	TRINITY_DN29397_c0_g12:309:TC	25.482	1.05	12.333	14.638	4.084	4.315		0.834	3.489	6.473	10.064	0.84	2.797		0.743	0
35	not assigned	trinity_dn29745_c1_g2	not assigned.unknown	TRINITY_DN29745_c1_g2:145:A	28.48	28.352	4.485	5.228	153.833	4.315		0	0	0	0	0	0		1.487	3.379
35	not assigned	trinity_dn29745_c1_g2	not assigned.unknown	TRINITY_DN29745_c1_g2:145:G	236.831	91.358	95.304	35.549	381.178	40.992		9.174	1.744	0	4.026	2.519	4.195		11.15	3.379
35	not assigned	trinity_dn29815_c0_g2	not assigned.no ontology	TRINITY_DN29815_c0_g2:1575:C	116.917	85.057	408.124	33.458	102.101	19.417		0	0	0	0	0	0		11.894	2.253
35	not assigned	trinity_dn29815_c0_g2	not assigned.no ontology	TRINITY_DN29815_c0_g2:1575:G	23.983	9.451	66.152	13.592	20.42	2.157		1.668	0	0	0	0	0		0	0
35	not assigned	trinity_dn29868_c0_g1	not assigned.unknown	TRINITY_DN29868_c0_g1:127:C	55.46	58.805	56.061	31.367	104.824	25.89		26.689	28.784	23.465	61.389	36.943	25.17		5.947	32.668
35	not assigned	trinity_dn29868_c0_g1	not assigned.unknown	TRINITY_DN29868_c0_g1:127:T	0	0	0	0	0	0		3.336	12.211	8.9	14.089	1.679	4.195		0	5.632
35	not assigned	trinity_dn29888_c0_g6	not assigned.unknown	TRINITY_DN29888_c0_g6:1096:CCGGAGGACGGGAGGAA	1.499	0	0	0	0	0		2.502	5.233	0.809	12.077	7.557	2.797		0	4.506
35	not assigned	trinity_dn29888_c0_g6	not assigned.unknown	TRINITY_DN29888_c0_g6:1096:CCGGAGGACGGGAGGAG	16.488	8.401	16.818	3.137	6.807	2.157		19.183	77.63	25.892	91.581	57.094	41.951		11.894	27.036
35	not assigned	trinity_dn29888_c0_g6	not assigned.unknown	TRINITY_DN29888_c0_g6:1096:CCGGAGGAG	55.46	27.302	3.364	3.137	5.445	17.26		0	0	0	0	0	0		1.487	51.818
35	not assigned	trinity_dn29888_c0_g6	not assigned.unknown	TRINITY_DN29888_c0_g6:1096:CG	4.497	2.1	1.121	0	0	2.157		4.17	8.722	8.091	13.083	2.519	2.797		0	0
35	not assigned	trinity_dn29900_c0_g13	not assigned.unknown	TRINITY_DN29900_c0_g13:233:A	4.497	10.501	1.121	20.911	38.118	4.315		0	0	0	0	0	0		0	0
35	not assigned	trinity_dn29900_c0_g13	not assigned.unknown	TRINITY_DN29900_c0_g13:233:G	485.654	180.616	155.85	199.701	273.631	135.921		75.063	136.943	75.249	123.785	68.849	130.047		23.044	105.89
35	not assigned	trinity_dn29900_c0_g13	not assigned.unknown	TRINITY_DN29900_c0_g13:233:T	31.478	0	63.91	0	73.513	21.575		16.681	17.445	15.374	36.23	4.198	16.78		0	0
35	not assigned	trinity_dn30005_c2_g6	not assigned.unknown	TRINITY_DN30005_c2_g6:679:C	8.994	5.25	0	0	0	6.472		18.349	8.722	16.992	89.568	10.915	20.975		5.203	30.415
35	not assigned	trinity_dn30005_c2_g6	not assigned.unknown	TRINITY_DN30005_c2_g6:679:T	0	0	0	0	0	0		15.847	13.084	5.664	11.07	3.358	8.39		1.487	6.759
35	not assigned	trinity_dn30005_c2_g6	not assigned.unknown	TRINITY_DN30005_c2_g6:691:C	10.493	7.351	0	0	0	6.472		20.017	10.467	13.755	99.632	11.755	23.772		4.46	30.415
35	not assigned	trinity_dn30005_c2_g6	not assigned.unknown	TRINITY_DN30005_c2_g6:691:G	0	0	0	0	0	0		18.349	12.211	8.091	12.077	5.038	9.788		1.487	6.759
35	not assigned	trinity_dn30005_c2_g6	not assigned.unknown	TRINITY_DN30005_c2_g6:699:A	0	0	0	0	0	0		16.681	10.467	6.473	12.077	4.198	9.788		1.487	6.759
35	not assigned	trinity_dn30005_c2_g6	not assigned.unknown	TRINITY_DN30005_c2_g6:699:G	7.495	7.351	0	0	0	6.472		17.515	8.722	12.946	95.606	9.236	20.975		4.46	28.162
35	not assigned	trinity_dn30005_c2_g6	not assigned.unknown	TRINITY_DN30005_c2_g6:836:C	2.998	11.551	0	1.046	0	4.315		25.021	9.595	14.564	60.383	19.311	25.17		2.23	23.656
35	not assigned	trinity_dn30005_c2_g6	not assigned.unknown	TRINITY_DN30005_c2_g6:836:T	0	0	0	0	0	0		7.506	7.85	7.282	19.121	2.519	15.382		0	0
35	not assigned	trinity_dn30009_c2_g8	not assigned.unknown	TRINITY_DN30009_c2_g8:363:GAAATTCA	0	0	0	0	0	0		5.004	6.106	2.427	5.032	0.84	15.382		0	2.253
35	not assigned	trinity_dn30009_c2_g8	not assigned.unknown	TRINITY_DN30009_c2_g8:363:GAAATTCAAATTCA	1.499	4.2	1.121	0	1.361	10.787		21.685	9.595	8.091	33.211	3.358	57.333		3.717	24.783
35	not assigned	trinity_dn30009_c2_g8	not assigned.unknown	TRINITY_DN30009_c2_g8:363:GAAATTCAAATTGG	0	0	0	0	0	0		0	3.489	1.618	3.019	0	0		0	0
35	not assigned	trinity_dn30009_c2_g8	not assigned.unknown	TRINITY_DN30009_c2_g8:363:GAAATTGAAATTGA	0	0	0	0	0	0		0	3.489	0.809	0	0	0		0	6.759
35	not assigned	trinity_dn30009_c2_g8	not assigned.unknown	TRINITY_DN30009_c2_g8:401:AT	1.499	4.2	1.121	0	1.361	6.472		9.174	9.595	6.473	26.166	1.679	62.926		2.973	10.138
35	not assigned	trinity_dn30009_c2_g8	not assigned.unknown	TRINITY_DN30009_c2_g8:401:GC	0	0	0	0	0	0		0	0	0.809	4.026	0	4.195		1.487	7.885
35	not assigned	trinity_dn30009_c2_g8	not assigned.unknown	TRINITY_DN30009_c2_g8:401:GT	0	0	0	0	0	0		14.179	6.106	6.473	9.057	5.038	29.365		0	18.024
35	not assigned	trinity_dn30013_c0_g25	not assigned.unknown	TRINITY_DN30013_c0_g25:117:GC	0	39.904	0	0	0	0		0	0	0	0	0	0		0	0
35	not assigned	trinity_dn30013_c0_g25	not assigned.unknown	TRINITY_DN30013_c0_g25:117:GTGGTGCAGAC	56.959	33.603	0	9.41	0	0		14.179	12.211	0	58.37	25.188	11.187		0.743	6.759
35	not assigned	trinity_dn30013_c0_g25	not assigned.unknown	TRINITY_DN30013_c0_g25:117:GTGGTGGAGAC	334.262	103.959	279.184	118.148	562.238	140.236		85.072	97.692	59.876	261.659	68.849	139.836		5.203	31.542
35	not assigned	trinity_dn30013_c0_g25	not assigned.unknown	TRINITY_DN30013_c0_g25:117:GTGGTGGAGAT	61.456	50.404	24.667	32.412	55.815	17.26		0	0	0	0	0	0		0	0
35	not assigned	trinity_dn30033_c0_g6	not assigned.unknown	TRINITY_DN30033_c0_g6:236:AGCC	32.976	105.009	34.758	11.501	42.202	21.575		20.851	69.78	21.037	63.402	23.509	68.519		8.177	104.763
35	not assigned	trinity_dn30033_c0_g6	not assigned.unknown	TRINITY_DN30033_c0_g6:236:AGCT	8.994	9.451	5.606	4.182	5.445	21.575		0	0	0	0	0	0		2.23	0
35	not assigned	trinity_dn30033_c0_g6	not assigned.unknown	TRINITY_DN30033_c0_g6:236:CGCC	0	0	0	3.137	6.807	4.315		11.676	5.233	8.091	10.064	2.519	26.569		0	46.186
35	not assigned	trinity_dn30036_c1_g1	not assigned.unknown	TRINITY_DN30036_c1_g1:146:C	2.998	0	0	0	2.723	6.472		15.847	40.123	9.71	119.76	17.632	22.374		0	22.53
35	not assigned	trinity_dn30036_c1_g1	not assigned.unknown	TRINITY_DN30036_c1_g1:146:T	0	0	0	0	0	0		4.17	45.357	6.473	40.255	13.434	9.788		0	0
35	not assigned	trinity_dn30061_c2_g18	not assigned.unknown	TRINITY_DN30061_c2_g18:190:A	11.991	113.41	144.637	171.471	19.059	10.787		0	0	0	0	0	0		0	0
35	not assigned	trinity_dn30061_c2_g18	not assigned.unknown	TRINITY_DN30061_c2_g18:190:G	322.27	1797.76	663.762	891.858	575.851	168.283		34.195	13.956	11.328	1.006	24.349	25.17		4.46	0
35	not assigned	trinity_dn30077_c3_g18	not assigned.unknown	TRINITY_DN30077_c3_g18:109:A	80.942	77.707	97.546	116.057	250.488	17.26		0	0	0	0	0	0		5.203	0
35	not assigned	trinity_dn30077_c3_g18	not assigned.unknown	TRINITY_DN30077_c3_g18:109:G	22.484	27.302	14.576	8.364	95.294	6.472		0	0	0	0	0	1.398		0	1.126
35	not assigned	trinity_dn30077_c3_g18	not assigned.unknown	TRINITY_DN30077_c3_g18:123:G	100.428	108.16	112.122	128.603	307.665	19.417		0	0	0	0	0	1.398		5.203	1.126
35	not assigned	trinity_dn30077_c3_g18	not assigned.unknown	TRINITY_DN30077_c3_g18:123:T	11.991	7.351	7.849	1.046	44.925	4.315		0	0	0	0	0	0		0	0
35	not assigned	trinity_dn30077_c3_g18	not assigned.unknown	TRINITY_DN30077_c3_g18:85:CTG	74.947	63.006	82.97	94.1	201.48	15.102		0	0	0	0	0	0		4.46	0
35	not assigned	trinity_dn30077_c3_g18	not assigned.unknown	TRINITY_DN30077_c3_g18:85:TTC	22.484	25.202	15.697	7.319	93.933	6.472		0	0	0	0	0	1.398		0	1.126
35	not assigned	trinity_dn30077_c3_g22	not assigned.unknown	TRINITY_DN30077_c3_g22:143:GAAAAAAA	44.968	14.701	15.697	15.683	102.101	2.157		0	0	0	0	0	0		0	0
35	not assigned	trinity_dn30077_c3_g22	not assigned.unknown	TRINITY_DN30077_c3_g22:143:GAAAAAAAG	0	0	17.94	0	2.723	0		0	0	0	0	0	0		0	0
35	not assigned	trinity_dn30077_c3_g22	not assigned.unknown	TRINITY_DN30077_c3_g22:143:GAAAAAAAT	0	4.2	16.818	57.505	89.849	2.157		0	0	0	0	0	0		1.487	0
35	not assigned	trinity_dn30077_c3_g22	not assigned.unknown	TRINITY_DN30077_c3_g22:143:GAAAAAAG	103.426	48.304	41.485	34.503	247.766	19.417		5.004	0	3.237	2.013	0	5.593		2.23	1.126
35	not assigned	trinity_dn30077_c3_g22	not assigned.unknown	TRINITY_DN30077_c3_g22:55:C	65.953	37.803	45.97	20.911	171.53	4.315		0	0	0	0	0	0		0	1.126
35	not assigned	trinity_dn30077_c3_g22	not assigned.unknown	TRINITY_DN30077_c3_g22:55:T	47.966	28.352	32.515	53.323	126.606	17.26		5.838	0	1.618	2.013	0.84	0		2.23	0
35	not assigned	trinity_dn30077_c3_g6	not assigned.unknown	TRINITY_DN30077_c3_g6:319:C	1011.78	180.616	634.611	270.799	1743.89	163.968		46.706	0.872	0.809	15.096	4.198	37.756		20.07	23.656
35	not assigned	trinity_dn30077_c3_g6	not assigned.unknown	TRINITY_DN30077_c3_g6:319:G	110.921	22.052	50.455	40.777	118.437	15.102		0	0	0	0	0	0		0	0
35	not assigned	trinity_dn30094_c2_g15	not assigned.unknown	TRINITY_DN30094_c2_g15:368:A	11.991	3.15	12.333	4.182	16.336	2.157		19.183	56.696	33.174	18.115	29.387	23.772		0	0
35	not assigned	trinity_dn30094_c2_g15	not assigned.unknown	TRINITY_DN30094_c2_g15:368:C	2.998	22.052	3.364	3.137	12.252	2.157		0	0	0	0	0	0		0.743	3.379
35	not assigned	trinity_dn30094_c2_g6	not assigned.unknown	TRINITY_DN30094_c2_g6:144:AACATGT	0	0	8.97	3.137	2.723	2.157		0	4.361	0	0	0.84	2.797		0	0
35	not assigned	trinity_dn30094_c2_g6	not assigned.unknown	TRINITY_DN30094_c2_g6:144:AACCAAT	2.998	3.15	0	0	0	4.315		1.668	0	14.564	41.262	0	12.585		0.743	42.807
35	not assigned	trinity_dn30094_c2_g6	not assigned.unknown	TRINITY_DN30094_c2_g6:144:AACCTAT	0	0	0	0	0	0		10.842	64.546	10.519	55.351	16.792	9.788		0	16.897
35	not assigned	trinity_dn30094_c2_g6	not assigned.unknown	TRINITY_DN30094_c2_g6:144:AACCTGT	37.473	63.006	81.849	30.321	16.336	25.89		30.025	170.088	170.727	329.087	62.971	95.088		16.354	122.787
35	not assigned	trinity_dn30094_c2_g6	not assigned.unknown	TRINITY_DN30094_c2_g6:223:CTGATTATG	1.499	2.1	1.121	0	0	0		5.838	18.317	13.755	13.083	8.396	4.195		0	0
35	not assigned	trinity_dn30094_c2_g6	not assigned.unknown	TRINITY_DN30094_c2_g6:223:TTGTCATA	5.996	44.104	21.303	9.41	6.807	6.472		0	0	0	0	0	0		3.717	20.277
35	not assigned	trinity_dn30094_c2_g6	not assigned.unknown	TRINITY_DN30094_c2_g6:223:TTGTCATTA	20.985	68.256	68.394	18.82	9.529	6.472		16.681	134.326	80.104	286.819	49.537	54.536		8.177	158.835
35	not assigned	trinity_dn30108_c0_g1	not assigned.unknown	TRINITY_DN30108_c0_g1:226:G	19.486	1.05	10.091	42.868	80.32	8.63		0	0	0	0	0	0		3.717	0
35	not assigned	trinity_dn30108_c0_g1	not assigned.unknown	TRINITY_DN30108_c0_g1:226:T	140.899	44.104	114.364	217.475	238.236	34.52		8.34	5.233	1.618	4.026	5.038	4.195		19.327	10.138
35	not assigned	trinity_dn30108_c0_g1	not assigned.unknown	TRINITY_DN30108_c0_g1:267:A	119.914	32.553	76.243	156.833	247.766	28.047		8.34	5.233	1.618	3.019	2.519	1.398		11.894	9.012
35	not assigned	trinity_dn30108_c0_g1	not assigned.unknown	TRINITY_DN30108_c0_g1:267:G	16.488	1.05	6.727	35.549	44.925	10.787		0	0	0	0	0	0		4.46	0
35	not assigned	trinity_dn30137_c0_g3	not assigned.unknown	TRINITY_DN30137_c0_g3:228:AG	130.407	25.202	45.97	29.276	70.79	116.503		27.523	23.551	12.946	64.408	20.99	64.324		5.203	28.162
35	not assigned	trinity_dn30137_c0_g3	not assigned.unknown	TRINITY_DN30137_c0_g3:228:AT	11.991	0	6.727	6.273	5.445	15.102		1.668	5.233	3.237	17.109	4.198	18.179		0	0
35	not assigned	trinity_dn30137_c0_g3	not assigned.unknown	TRINITY_DN30137_c0_g3:228:GG	23.983	8.401	1.121	5.228	14.975	21.575		0	0	0	0	0	0		1.487	5.632
35	not assigned	trinity_dn30187_c1_g56	not assigned.unknown	TRINITY_DN30187_c1_g56:243:CCTTC	0	0	0	0	0	0		10.008	33.145	4.046	40.255	22.67	16.78		2.973	0
35	not assigned	trinity_dn30187_c1_g56	not assigned.unknown	TRINITY_DN30187_c1_g56:243:CCTTCTTC	664.026	159.614	259.002	98.282	434.271	92.771		317.767	225.912	143.216	278.768	242.649	116.064		20.07	31.542
35	not assigned	trinity_dn30187_c1_g56	not assigned.unknown	TRINITY_DN30187_c1_g56:243:CCTTCTTCTTC	683.512	339.18	252.275	78.417	469.666	172.598		211.845	150.027	229.794	255.621	261.121	79.706		17.097	193.756
35	not assigned	trinity_dn30197_c5_g1	not assigned.unknown	TRINITY_DN30197_c5_g1:187:AGACCTGAAAAAAAA	2.998	3.15	0	0	4.084	2.157		0	0	0	0	0	0		0	0
35	not assigned	trinity_dn30197_c5_g1	not assigned.unknown	TRINITY_DN30197_c5_g1:187:AGACTTGAT	20.985	16.801	30.273	9.41	10.891	47.464		65.889	163.11	76.868	169.072	51.217	134.242		8.177	0
35	not assigned	trinity_dn30197_c5_g1	not assigned.unknown	TRINITY_DN30197_c5_g1:187:AGCCTTGAT	11.991	21.002	15.697	1.046	6.807	10.787		0	0	0	0	0	0		0	0
35	not assigned	trinity_dn30197_c5_g1	not assigned.unknown	TRINITY_DN30197_c5_g1:31:A	11.991	7.351	17.94	3.137	14.975	21.575		25.855	85.48	40.457	71.453	42.82	54.536		4.46	1.126
35	not assigned	trinity_dn30197_c5_g1	not assigned.unknown	TRINITY_DN30197_c5_g1:31:C	8.994	11.551	54.94	6.273	10.891	17.26		0	0	0	0	0	0		0	0
35	not assigned	trinity_dn30197_c7_g98	not assigned.unknown	TRINITY_DN30197_c7_g98:434:CC	14.989	1.05	0	2.091	2.723	0		0	0	0	0	0	0		0	0
35	not assigned	trinity_dn30197_c7_g98	not assigned.unknown	TRINITY_DN30197_c7_g98:434:GC	145.396	185.866	91.94	9.41	78.958	172.598		253.547	446.591	158.59	358.272	209.064	377.556		20.814	306.405
35	not assigned	trinity_dn30197_c7_g98	not assigned.unknown	TRINITY_DN30197_c7_g98:434:GT	22.484	21.002	5.606	1.046	31.311	21.575		0	0	0	0	0	0		9.664	1.126
35	not assigned	trinity_dn30229_c0_g2	not assigned.unknown	TRINITY_DN30229_c0_g2:133:A	0	0	0	0	0	0		19.183	54.079	60.685	151.964	27.707	54.536		0	31.542
35	not assigned	trinity_dn30229_c0_g2	not assigned.unknown	TRINITY_DN30229_c0_g2:133:G	2.998	1.05	1.121	0	0	0		20.017	52.335	84.959	84.536	17.632	6.992		1.487	0
35	not assigned	trinity_dn30229_c0_g2	not assigned.unknown	TRINITY_DN30229_c0_g2:154:A	0	0	0	0	0	0		18.349	57.568	55.021	116.74	29.387	55.934		0	33.795
35	not assigned	trinity_dn30229_c0_g2	not assigned.unknown	TRINITY_DN30229_c0_g2:154:G	2.998	2.1	2.242	0	0	0		25.855	62.802	101.142	144.919	23.509	20.975		1.487	6.759
35	not assigned	trinity_dn30229_c0_g2	not assigned.unknown	TRINITY_DN30229_c0_g2:198:A	1.499	2.1	2.242	0	0	0		21.685	59.313	83.341	78.498	18.472	6.992		2.23	1.126
35	not assigned	trinity_dn30229_c0_g2	not assigned.unknown	TRINITY_DN30229_c0_g2:198:G	0	0	0	0	0	0		25.021	68.908	70.395	176.117	38.622	69.918		0	38.301
35	not assigned	trinity_dn30267_c1_g1	not assigned.unknown	TRINITY_DN30267_c1_g1:803:G	119.914	50.404	124.455	85.735	160.639	0		5.004	3.489	1.618	6.038	5.038	1.398		3.717	1.126
35	not assigned	trinity_dn30267_c1_g1	not assigned.unknown	TRINITY_DN30267_c1_g1:803:T	38.972	15.751	5.606	11.501	44.925	2.157		0	0	0	0	0	0		0	0
35	not assigned	trinity_dn30322_c3_g14	not assigned.no ontology	TRINITY_DN30322_c3_g14:2474:A	0	0	0	0	0	0		65.889	79.375	129.461	59.377	31.066	43.349		0	0
35	not assigned	trinity_dn30322_c3_g14	not assigned.no ontology	TRINITY_DN30322_c3_g14:2474:C	166.381	37.803	69.516	39.731	92.572	64.724		45.872	82.864	56.639	34.217	2.519	51.739		35.681	12.391
35	not assigned	trinity_dn30322_c3_g14	not assigned.no ontology	TRINITY_DN30322_c3_g14:2555:CCTTATATA	199.358	16.801	89.698	28.23	83.042	86.299		53.378	54.952	50.166	38.243	0	74.113		45.344	0
35	not assigned	trinity_dn30322_c3_g14	not assigned.no ontology	TRINITY_DN30322_c3_g14:2555:CCTTGTATA	0	0	0	0	0	0		101.752	142.177	188.528	104.664	43.66	74.113		0	0
35	not assigned	trinity_dn30322_c3_g14	not assigned.no ontology	TRINITY_DN30322_c3_g14:2555:TCTTATATG	677.517	28.352	244.426	163.106	326.724	153.18		199.334	533.816	442.596	260.653	134.339	343.996		92.175	411.168
35	not assigned	trinity_dn30322_c3_g14	not assigned.no ontology	TRINITY_DN30322_c3_g14:2555:TCTTGTATG	0	0	0	0	0	0		0	0	0	0	0	0		20.07	0
35	not assigned	trinity_dn30322_c3_g28	not assigned.unknown	TRINITY_DN30322_c3_g28:467:CC	0	0	0	0	0	0		16.681	11.339	8.091	11.07	4.198	1.398		0	0
35	not assigned	trinity_dn30322_c3_g28	not assigned.unknown	TRINITY_DN30322_c3_g28:467:CCTGCGGCAGGAAC	220.343	90.308	47.091	21.957	178.337	30.205		63.387	122.987	59.876	82.523	80.603	64.324		21.557	77.728
35	not assigned	trinity_dn30322_c3_g35	not assigned.no ontology	TRINITY_DN30322_c3_g35:2501:TAAAATTC	0	0	4.485	0	0	8.63		0	0	0	0	0	0		0	0
35	not assigned	trinity_dn30322_c3_g35	not assigned.no ontology	TRINITY_DN30322_c3_g35:2501:TAAATTTT	194.861	54.605	62.788	27.184	92.572	69.039		0	0	0	0	0	0		42.371	0
35	not assigned	trinity_dn30322_c3_g35	not assigned.no ontology	TRINITY_DN30322_c3_g35:2501:TATTTTT	1.499	0	0	1.046	1.361	4.315		109.259	123.859	207.947	111.708	61.292	81.105		0	0
35	not assigned	trinity_dn30322_c3_g35	not assigned.no ontology	TRINITY_DN30322_c3_g35:2501:TATTTTTT	88.437	17.852	12.333	23.002	27.227	15.102		60.051	56.696	46.93	44.281	2.519	65.723		11.894	0
35	not assigned	trinity_dn30337_c0_g10	not assigned.unknown	TRINITY_DN30337_c0_g10:308:ATCG	10.493	1.05	0	0	0	0		0	0	0	0	0	0		0	3.379
35	not assigned	trinity_dn30337_c0_g10	not assigned.unknown	TRINITY_DN30337_c0_g10:308:GTCC	14.989	4.2	16.818	6.273	8.168	10.787		0	0	0	0	0	0		0	0
35	not assigned	trinity_dn30337_c0_g10	not assigned.unknown	TRINITY_DN30337_c0_g10:308:GTCG	80.942	26.252	23.546	15.683	38.118	17.26		15.013	15.7	11.328	22.14	21.83	12.585		3.717	13.518
35	not assigned	trinity_dn30357_c2_g14	not assigned.unknown	TRINITY_DN30357_c2_g14:293:AGACT	23.983	400.085	89.698	195.519	20.42	4.315		0	0	0	0	0	0		2.23	9.012
35	not assigned	trinity_dn30357_c2_g14	not assigned.unknown	TRINITY_DN30357_c2_g14:293:GGACC	59.957	361.232	72.879	5.228	29.95	8.63		2.502	0	0.809	2.013	0.84	0		1.487	2.253
35	not assigned	trinity_dn30357_c2_g14	not assigned.unknown	TRINITY_DN30357_c2_g14:293:GGATC	151.392	633.206	317.305	515.458	132.051	38.834		35.029	13.084	7.282	5.032	11.755	6.992		7.434	13.518
35	not assigned	trinity_dn30357_c2_g14	not assigned.unknown	TRINITY_DN30357_c2_g14:326:C	178.373	839.024	357.669	448.543	127.967	32.362		40.868	8.722	5.664	6.038	9.236	5.593		7.434	16.897
35	not assigned	trinity_dn30357_c2_g14	not assigned.unknown	TRINITY_DN30357_c2_g14:326:T	1.499	55.655	41.485	23.002	4.084	15.102		0	0	0	0	0	0		1.487	2.253
35	not assigned	trinity_dn30400_c0_g3	not assigned.unknown	TRINITY_DN30400_c0_g3:322:C	1.499	2.1	0	0	0	2.157		4.17	0.872	4.046	26.166	5.877	37.756		0	27.036
35	not assigned	trinity_dn30400_c0_g3	not assigned.unknown	TRINITY_DN30400_c0_g3:322:G	0	0	0	0	0	0		15.847	8.722	5.664	19.121	12.594	23.772		0	5.632
35	not assigned	trinity_dn30409_c3_g10	not assigned.unknown	TRINITY_DN30409_c3_g10:206:GCCTCCAT	10.493	5.25	15.697	66.915	5.445	4.315		6.672	6.978	0.809	0	1.679	0		0	3.379
35	not assigned	trinity_dn30409_c3_g10	not assigned.unknown	TRINITY_DN30409_c3_g10:206:GCCTCTAT	10.493	1.05	0	0	0	0		8.34	6.106	9.71	0	0	0		0	3.379
35	not assigned	trinity_dn30409_c3_g10	not assigned.unknown	TRINITY_DN30409_c3_g10:206:GCCTTCT	28.48	43.054	52.697	75.28	8.168	6.472		0	0	0	0	0	0		0	1.126
35	not assigned	trinity_dn30409_c3_g10	not assigned.unknown	TRINITY_DN30409_c3_g10:206:TCCTTCT	4.497	2.1	25.788	27.184	5.445	15.102		1.668	0.872	0	0	1.679	0		0	0
35	not assigned	trinity_dn30409_c3_g37	not assigned.unknown	TRINITY_DN30409_c3_g37:126:C	86.938	401.135	44.849	156.833	21.782	17.26		5.004	5.233	4.046	6.038	10.915	2.797		0.743	3.379
35	not assigned	trinity_dn30409_c3_g37	not assigned.unknown	TRINITY_DN30409_c3_g37:126:T	14.989	76.657	54.94	19.866	21.782	6.472		0	0	0	0	0	0		0	0
35	not assigned	trinity_dn30409_c3_g37	not assigned.unknown	TRINITY_DN30409_c3_g37:136:A	13.49	66.156	47.091	23.002	13.613	4.315		0	0	0	0	0	0		0	0
35	not assigned	trinity_dn30409_c3_g37	not assigned.unknown	TRINITY_DN30409_c3_g37:136:G	88.437	399.035	42.606	151.605	29.95	17.26		5.838	5.233	4.046	6.038	10.915	2.797		0	3.379
35	not assigned	trinity_dn30409_c3_g49	not assigned.unknown	TRINITY_DN30409_c3_g49:103:CACTC	23.983	36.753	0	0	0	0		20.851	12.211	12.946	0	0	0		0	6.759
35	not assigned	trinity_dn30409_c3_g49	not assigned.unknown	TRINITY_DN30409_c3_g49:103:CACTT	17.987	32.553	44.849	93.054	6.807	0		0	0	0	0	0	0		0.743	3.379
35	not assigned	trinity_dn30409_c3_g49	not assigned.unknown	TRINITY_DN30409_c3_g49:103:TACTC	11.991	19.952	68.394	158.924	13.613	15.102		5.838	1.744	1.618	1.006	0.84	1.398		2.23	1.126
35	not assigned	trinity_dn30409_c3_g49	not assigned.unknown	TRINITY_DN30409_c3_g49:103:TATTC	5.996	4.2	11.212	28.23	5.445	6.472		0	0	0	0	0	0		0	0
35	not assigned	trinity_dn30409_c3_g51	not assigned.unknown	TRINITY_DN30409_c3_g51:171:TAGCCTCCAT	2.998	2.1	10.091	33.458	2.723	0		2.502	1.744	1.618	0	0.84	1.398		0	0
35	not assigned	trinity_dn30409_c3_g51	not assigned.unknown	TRINITY_DN30409_c3_g51:171:TAGCCTCTAT	5.996	0	0	0	0	0		4.17	6.106	6.473	0	0	0		0	0
35	not assigned	trinity_dn30409_c3_g51	not assigned.unknown	TRINITY_DN30409_c3_g51:171:TAGCCTTCAT	17.987	7.351	56.061	123.375	14.975	12.945		5.004	0	0.809	0	0	2.797		0	0
35	not assigned	trinity_dn30409_c3_g51	not assigned.unknown	TRINITY_DN30409_c3_g51:171:TAGCCTTCT	5.996	7.351	25.788	38.686	4.084	2.157		0	0	0	0	0	0		0	1.126
35	not assigned	trinity_dn30436_c0_g2	not assigned.unknown	TRINITY_DN30436_c0_g2:126:CGTGA	58.458	18.902	20.182	20.911	58.538	10.787		8.34	27.04	8.9	10.064	15.113	11.187		5.947	19.15
35	not assigned	trinity_dn30436_c0_g2	not assigned.unknown	TRINITY_DN30436_c0_g2:126:TGTGA	58.458	48.304	25.788	11.501	83.042	49.622		5.838	4.361	4.046	19.121	5.038	9.788		3.717	0
35	not assigned	trinity_dn30436_c0_g2	not assigned.unknown	TRINITY_DN30436_c0_g2:126:TGTGC	0	0	0	0	0	0		3.336	4.361	10.519	18.115	1.679	12.585		0	3.379
35	not assigned	trinity_dn30437_c0_g21	not assigned.unknown	TRINITY_DN30437_c0_g21:167:C	8.994	5.25	4.485	0	23.143	2.157		36.698	88.969	61.494	75.479	50.377	106.275		0	180.238
35	not assigned	trinity_dn30437_c0_g21	not assigned.unknown	TRINITY_DN30437_c0_g21:167:T	0	0	0	0	0	0		19.183	45.357	15.374	34.217	12.594	57.333		0	47.313
35	not assigned	trinity_dn30437_c0_g21	not assigned.unknown	TRINITY_DN30437_c0_g21:233:C	7.495	3.15	4.485	0	16.336	2.157		32.527	79.375	50.166	55.351	41.981	99.283		0	143.064
35	not assigned	trinity_dn30437_c0_g21	not assigned.unknown	TRINITY_DN30437_c0_g21:233:T	0	0	0	0	0	0		20.017	41.868	15.374	23.147	8.396	50.341		0	42.807
35	not assigned	trinity_dn30437_c0_g29	not assigned.unknown	TRINITY_DN30437_c0_g29:45:A	5.996	1.05	2.242	2.091	6.807	4.315		13.345	41.868	25.892	11.07	15.113	41.951		0	29.289
35	not assigned	trinity_dn30437_c0_g29	not assigned.unknown	TRINITY_DN30437_c0_g29:45:G	0	0	0	0	0	0		9.174	15.7	5.664	9.057	0.84	26.569		0	19.15
35	not assigned	trinity_dn30437_c0_g29	not assigned.unknown	TRINITY_DN30437_c0_g29:98:C	7.495	1.05	4.485	3.137	10.891	10.787		40.868	119.498	49.357	29.185	32.745	82.503		0	66.463
35	not assigned	trinity_dn30437_c0_g29	not assigned.unknown	TRINITY_DN30437_c0_g29:98:T	0	0	0	0	0	0		15.847	27.912	13.755	14.089	1.679	36.357		0	29.289
35	not assigned	trinity_dn30437_c0_g30	not assigned.unknown	TRINITY_DN30437_c0_g30:598:C	2.998	1.05	2.242	0	2.723	4.315		6.672	48.846	18.61	25.16	27.707	9.788		0	72.095
35	not assigned	trinity_dn30437_c0_g30	not assigned.unknown	TRINITY_DN30437_c0_g30:598:T	0	0	0	0	0	0		10.842	11.339	4.855	16.102	0.84	19.577		0	21.403
35	not assigned	trinity_dn30437_c0_g52	not assigned.unknown	TRINITY_DN30437_c0_g52:295:C	1.499	0	0	0	8.168	0		8.34	11.339	19.419	11.07	4.198	18.179		0	43.933
35	not assigned	trinity_dn30437_c0_g52	not assigned.unknown	TRINITY_DN30437_c0_g52:295:T	0	0	0	0	0	0		5.838	13.084	5.664	14.089	2.519	19.577		0	20.277
35	not assigned	trinity_dn30437_c0_g65	not assigned.unknown	TRINITY_DN30437_c0_g65:209:C	1.499	2.1	3.364	0	6.807	0		13.345	53.207	40.457	25.16	21.83	50.341		0.743	112.649
35	not assigned	trinity_dn30437_c0_g65	not assigned.unknown	TRINITY_DN30437_c0_g65:209:T	0	0	0	0	0	0		5.838	38.379	13.755	39.249	12.594	46.146		0	57.451
35	not assigned	trinity_dn30437_c0_g65	not assigned.unknown	TRINITY_DN30437_c0_g65:275:C	1.499	2.1	2.242	0	4.084	0		6.672	29.656	27.511	16.102	12.594	27.967		0.743	67.589
35	not assigned	trinity_dn30437_c0_g65	not assigned.unknown	TRINITY_DN30437_c0_g65:275:T	0	0	0	0	0	0		2.502	15.7	4.855	13.083	4.198	26.569		0	16.897
35	not assigned	trinity_dn30492_c0_g2	not assigned.unknown	TRINITY_DN30492_c0_g2:154:ACAGA	0	0	0	0	0	0		20.851	24.423	15.374	18.115	9.236	9.788		0	0
35	not assigned	trinity_dn30492_c0_g2	not assigned.unknown	TRINITY_DN30492_c0_g2:154:ACAGG	31.478	7.351	0	0	32.672	0		31.693	17.445	21.847	77.491	13.434	2.797		8.92	0
35	not assigned	trinity_dn30492_c0_g2	not assigned.unknown	TRINITY_DN30492_c0_g2:154:GCAGG	224.84	78.757	199.577	146.378	304.942	174.755		117.599	158.749	131.889	96.613	46.179	86.698		23.044	112.649
35	not assigned	trinity_dn30563_c1_g5	not assigned.unknown	TRINITY_DN30563_c1_g5:172:CA	308.78	530.297	358.791	176.699	319.917	73.354		30.859	18.317	8.091	7.045	23.509	6.992		8.177	6.759
35	not assigned	trinity_dn30563_c1_g5	not assigned.unknown	TRINITY_DN30563_c1_g5:172:CAGTGA	23.983	133.362	14.576	20.911	6.807	17.26		0	0	0	0	0	0		0	0
35	not assigned	trinity_dn30563_c1_g5	not assigned.unknown	TRINITY_DN30563_c1_g5:267:C	323.769	582.801	356.548	159.97	400.237	64.724		23.353	14.828	3.237	4.026	22.67	8.39		8.177	4.506
35	not assigned	trinity_dn30563_c1_g5	not assigned.unknown	TRINITY_DN30563_c1_g5:267:T	8.994	52.505	5.606	7.319	2.723	15.102		0	0	0	0	0	0		0	0
35	not assigned	trinity_dn30590_c2_g14	not assigned.unknown	TRINITY_DN30590_c2_g14:347:C	197.859	862.126	532.58	268.708	163.362	97.086		45.872	6.978	5.664	9.057	15.953	32.162		15.61	0
35	not assigned	trinity_dn30590_c2_g14	not assigned.unknown	TRINITY_DN30590_c2_g14:347:T	13.49	27.302	96.425	158.924	47.647	4.315		0	0	0	0	0	0		0	0
35	not assigned	trinity_dn30660_c0_g1	not assigned.unknown	TRINITY_DN30660_c0_g1:184:GTTTTTA	0	0	0	0	0	0		25.021	31.401	14.564	34.217	10.915	26.569		0	33.795
35	not assigned	trinity_dn30660_c0_g1	not assigned.unknown	TRINITY_DN30660_c0_g1:184:GTTTTTTA	220.343	35.703	118.849	76.325	228.707	84.141		94.246	81.991	51.784	137.874	39.462	78.308		9.664	84.487
35	not assigned	trinity_dn30660_c0_g1	not assigned.unknown	TRINITY_DN30660_c0_g1:184:GTTTTTTTA	1.499	0	0	0	0	0		0	1.744	0.809	4.026	1.679	0		1.487	1.126
35	not assigned	trinity_dn30660_c0_g31	not assigned.unknown	TRINITY_DN30660_c0_g31:30:A	47.966	34.653	43.728	34.503	68.067	40.992		25.855	20.062	25.892	33.211	36.104	33.561		2.973	32.668
35	not assigned	trinity_dn30660_c0_g31	not assigned.unknown	TRINITY_DN30660_c0_g31:30:G	13.49	12.601	3.364	6.273	9.529	8.63		0	0	0	0	0	0		0	1.126
35	not assigned	trinity_dn30660_c0_g7	not assigned.unknown	TRINITY_DN30660_c0_g7:165:G	181.371	117.61	88.576	63.779	266.825	99.244		71.727	78.502	59.876	159.008	61.292	100.682		12.637	95.752
35	not assigned	trinity_dn30660_c0_g7	not assigned.unknown	TRINITY_DN30660_c0_g7:165:T	0	0	0	0	0	0		27.523	37.507	6.473	56.357	20.99	30.764		0	43.933
35	not assigned	trinity_dn30660_c0_g7	not assigned.unknown	TRINITY_DN30660_c0_g7:36:C	83.94	30.453	32.515	27.184	78.958	40.992		36.698	14.828	19.419	53.338	20.151	32.162		0.743	36.048
35	not assigned	trinity_dn30660_c0_g7	not assigned.unknown	TRINITY_DN30660_c0_g7:36:T	0	0	0	0	0	0		7.506	12.211	3.237	16.102	8.396	11.187		0	12.391
35	not assigned	trinity_dn30660_c0_g7	not assigned.unknown	TRINITY_DN30660_c0_g7:635:GTTTTTA	0	0	0	0	0	0		24.187	29.656	14.564	34.217	10.075	25.17		0	31.542
35	not assigned	trinity_dn30660_c0_g7	not assigned.unknown	TRINITY_DN30660_c0_g7:635:GTTTTTTA	223.341	39.904	126.698	76.325	234.152	88.456		93.412	80.247	51.784	137.874	39.462	79.706		9.664	87.866
35	not assigned	trinity_dn30660_c0_g7	not assigned.unknown	TRINITY_DN30660_c0_g7:635:GTTTTTTTA	1.499	0	0	0	0	0		0	1.744	0.809	4.026	1.679	0		1.487	1.126
35	not assigned	trinity_dn30725_c0_g8	not assigned.unknown	TRINITY_DN30725_c0_g8:164:AAGAG	172.377	150.163	88.576	50.187	43.563	77.669		40.868	40.123	10.519	30.191	41.141	32.162		11.15	39.427
35	not assigned	trinity_dn30725_c0_g8	not assigned.unknown	TRINITY_DN30725_c0_g8:164:AAGAT	65.953	54.605	0	9.41	32.672	0		10.008	5.233	4.046	17.109	10.075	16.78		5.947	16.897
35	not assigned	trinity_dn30725_c0_g8	not assigned.unknown	TRINITY_DN30725_c0_g8:164:CGGAG	0	0	0	0	0	0		7.506	5.233	5.664	7.045	10.075	13.984		0	0
35	not assigned	trinity_dn30751_c0_g9	not assigned.unknown	TRINITY_DN30751_c0_g9:367:C	160.386	227.87	254.517	194.473	364.842	77.669		14.179	16.573	8.091	9.057	8.396	15.382		2.23	0
35	not assigned	trinity_dn30751_c0_g9	not assigned.unknown	TRINITY_DN30751_c0_g9:367:T	7.495	11.551	12.333	7.319	4.084	10.787		0	0	0	0	0	0		1.487	0
35	not assigned	trinity_dn30751_c0_g9	not assigned.unknown	TRINITY_DN30751_c0_g9:389:A	7.495	11.551	12.333	7.319	6.807	10.787		0	0	0	0	0	0		1.487	0
35	not assigned	trinity_dn30751_c0_g9	not assigned.unknown	TRINITY_DN30751_c0_g9:389:G	148.394	222.62	251.153	193.428	366.203	71.197		14.179	15.7	7.282	9.057	8.396	16.78		0	0
35	not assigned	trinity_dn30807_c2_g12	not assigned.unknown	TRINITY_DN30807_c2_g12:169:AAAGAGAGA	0	45.154	10.091	0	0	0		1.668	0	0	0	0	0		1.487	0
35	not assigned	trinity_dn30807_c2_g12	not assigned.unknown	TRINITY_DN30807_c2_g12:169:AAAGAGAGAGA	247.324	605.903	547.156	154.742	234.152	133.763		4.17	24.423	4.855	5.032	23.509	19.577		8.177	2.253
35	not assigned	trinity_dn30807_c2_g12	not assigned.unknown	TRINITY_DN30807_c2_g12:169:AAAGAGAGTAA	0	103.959	0	38.686	0	0		0	0	0	0	0	0		0	0
35	not assigned	trinity_dn30807_c2_g12	not assigned.unknown	TRINITY_DN30807_c2_g12:169:AAGAGAGA	107.923	93.458	68.394	23.002	87.126	21.575		0	0	0	0	0	0		0	0
35	not assigned	trinity_dn30807_c2_g12	not assigned.unknown	TRINITY_DN30807_c2_g12:321:GC	32.976	51.455	30.273	18.82	35.395	19.417		0	0	0	0	0	0		0	0
35	not assigned	trinity_dn30807_c2_g12	not assigned.unknown	TRINITY_DN30807_c2_g12:321:GTG	139.401	601.703	606.58	264.525	159.278	81.984		5.004	18.317	5.664	0	10.915	15.382		2.973	0
35	not assigned	trinity_dn30888_c0_g7	not assigned.unknown	TRINITY_DN30888_c0_g7:152:CAAGAA	10.493	5.25	16.818	12.547	14.975	12.945		0	0	0	0	0	0		1.487	0
35	not assigned	trinity_dn30888_c0_g7	not assigned.unknown	TRINITY_DN30888_c0_g7:152:CG	0	0	12.333	17.774	0	17.26		0	12.211	6.473	6.038	4.198	2.797		0	0
35	not assigned	trinity_dn30888_c0_g7	not assigned.unknown	TRINITY_DN30888_c0_g7:152:CGACCGAA	38.972	18.902	31.394	14.638	23.143	25.89		31.693	33.145	13.755	22.14	10.075	18.179		5.203	34.921
35	not assigned	trinity_dn30888_c0_g7	not assigned.unknown	TRINITY_DN30888_c0_g7:152:CGAGAA	44.968	45.154	81.849	26.139	34.034	25.89		24.187	34.89	34.793	41.262	22.67	30.764		0	0
35	not assigned	trinity_dn31034_c0_g1	not assigned.unknown	TRINITY_DN31034_c0_g1:172:CGGATTC	58.458	240.471	62.788	76.325	40.84	2.157		0	0	0	0	0	0		0	0
35	not assigned	trinity_dn31034_c0_g1	not assigned.unknown	TRINITY_DN31034_c0_g1:172:CGGATTG	113.919	92.408	134.546	222.703	34.034	2.157		5.004	0	0	0	0	4.195		7.434	0
35	not assigned	trinity_dn31034_c0_g1	not assigned.unknown	TRINITY_DN31034_c0_g1:172:CGGGTTC	31.478	68.256	40.364	27.184	21.782	17.26		5.838	3.489	1.618	0	0	1.398		0	1.126
35	not assigned	trinity_dn31034_c0_g1	not assigned.unknown	TRINITY_DN31034_c0_g1:172:TGGGTTC	10.493	30.453	24.667	16.729	12.252	0		2.502	0	0	0	0	0		0	0
35	not assigned	trinity_dn31046_c3_g14	not assigned.unknown	TRINITY_DN31046_c3_g14:1693:C	62.955	389.584	383.457	116.057	96.656	88.456		35.864	8.722	4.046	9.057	5.038	11.187		3.717	2.253
35	not assigned	trinity_dn31046_c3_g14	not assigned.unknown	TRINITY_DN31046_c3_g14:1693:T	16.488	92.408	39.243	41.822	5.445	2.157		0	0	0	0	0	0		2.23	3.379
35	not assigned	trinity_dn31046_c3_g14	not assigned.unknown	TRINITY_DN31046_c3_g14:628:A	825.911	200.568	1582.04	653.472	451.968	151.023		97.582	16.573	12.137	31.198	30.226	11.187		10.407	9.012
35	not assigned	trinity_dn31046_c3_g14	not assigned.unknown	TRINITY_DN31046_c3_g14:628:T	23.983	48.304	54.94	51.232	8.168	4.315		0	0	0	0	0	0		0.743	1.126
35	not assigned	trinity_dn31046_c3_g14	not assigned.unknown	TRINITY_DN31046_c3_g14:699:A	65.953	108.16	131.183	153.697	40.84	8.63		0	0	0	0	0	0		3.717	9.012
35	not assigned	trinity_dn31046_c3_g14	not assigned.unknown	TRINITY_DN31046_c3_g14:699:T	565.097	60.905	1044.98	406.721	329.447	92.771		66.723	13.084	5.664	15.096	11.755	13.984		12.637	1.126
35	not assigned	trinity_dn31046_c3_g14	not assigned.unknown	TRINITY_DN31046_c3_g14:755:A	364.24	24.152	748.975	287.527	262.741	94.929		48.374	13.956	4.855	7.045	0.84	11.187		10.407	1.126
35	not assigned	trinity_dn31046_c3_g14	not assigned.unknown	TRINITY_DN31046_c3_g14:755:G	47.966	60.905	97.546	99.328	35.395	10.787		0	0	0	0	0	0		4.46	5.632
35	not assigned	trinity_dn31046_c3_g14	not assigned.unknown	TRINITY_DN31046_c3_g14:807:CAA	2.998	1.05	354.306	128.603	55.815	202.802		27.523	0	4.855	3.019	0.84	12.585		1.487	0
35	not assigned	trinity_dn31046_c3_g14	not assigned.unknown	TRINITY_DN31046_c3_g14:807:CAG	134.904	5.25	195.092	60.642	106.185	21.575		10.842	4.361	0	3.019	0	1.398		0.743	0
35	not assigned	trinity_dn31046_c3_g14	not assigned.unknown	TRINITY_DN31046_c3_g14:807:CGG	0	0	17.94	4.182	2.723	2.157		0.834	1.744	0	0	0	1.398		1.487	0
35	not assigned	trinity_dn31046_c3_g14	not assigned.unknown	TRINITY_DN31046_c3_g14:807:TGG	14.989	8.401	39.243	41.822	6.807	2.157		0	0	0	0	0	0		2.23	1.126
35	not assigned	trinity_dn31083_c0_g20	not assigned.unknown	TRINITY_DN31083_c0_g20:182:C	46.467	50.404	2.242	6.273	6.807	36.677		0	0	0	0	0	0		0	0
35	not assigned	trinity_dn31083_c0_g20	not assigned.unknown	TRINITY_DN31083_c0_g20:182:T	166.381	139.662	71.758	49.141	13.613	60.409		39.2	75.013	43.693	132.842	40.302	78.308		9.664	82.234
35	not assigned	trinity_dn31083_c0_g21	not assigned.unknown	TRINITY_DN31083_c0_g21:188:C	445.182	498.794	339.73	544.734	100.74	321.463		63.387	109.031	139.98	238.513	62.132	152.421		58.725	188.124
35	not assigned	trinity_dn31083_c0_g21	not assigned.unknown	TRINITY_DN31083_c0_g21:188:T	0	0	0	0	0	0		34.195	26.167	0.809	60.383	8.396	54.536		0	24.783
35	not assigned	trinity_dn31083_c0_g6	not assigned.unknown	TRINITY_DN31083_c0_g6:119:G	230.835	177.466	107.637	155.788	31.311	127.291		49.208	94.203	63.112	242.538	48.698	81.105		19.327	111.522
35	not assigned	trinity_dn31083_c0_g6	not assigned.unknown	TRINITY_DN31083_c0_g6:119:T	40.471	71.406	2.242	46.004	6.807	60.409		0	0	0	0	0	0		1.487	0
35	not assigned	trinity_dn31083_c0_g7	not assigned.unknown	TRINITY_DN31083_c0_g7:243:C	25.482	13.651	4.485	6.273	4.084	43.149		0	0	0	0	0	0		1.487	0
35	not assigned	trinity_dn31083_c0_g7	not assigned.unknown	TRINITY_DN31083_c0_g7:243:T	212.848	183.766	49.334	32.412	49.009	43.149		46.706	86.353	40.457	123.785	47.019	79.706		14.867	92.372
35	not assigned	trinity_dn31107_c1_g3	not assigned.unknown	TRINITY_DN31107_c1_g3:777:A	5.996	3.15	0	0	0	0		0	0	0.809	0	0	0		0	0
35	not assigned	trinity_dn31107_c1_g3	not assigned.unknown	TRINITY_DN31107_c1_g3:777:G	37.473	16.801	21.303	12.547	35.395	81.984		148.458	150.027	40.457	166.053	94.877	141.234		0	38.301
35	not assigned	trinity_dn31107_c1_g3	not assigned.unknown	TRINITY_DN31107_c1_g3:777:T	0	0	0	0	0	0		17.515	34.89	4.855	21.134	19.311	20.975		0	1.126
35	not assigned	trinity_dn31107_c1_g3	not assigned.unknown	TRINITY_DN31107_c1_g3:870:C	82.441	22.052	23.546	19.866	31.311	60.409		139.284	197.128	42.884	184.168	64.65	160.811		0.743	52.945
35	not assigned	trinity_dn31107_c1_g3	not assigned.unknown	TRINITY_DN31107_c1_g3:870:G	0	0	0	0	0	0		7.506	13.956	0.809	26.166	15.113	6.992		0	0
35	not assigned	trinity_dn31139_c0_g8	not assigned.unknown	TRINITY_DN31139_c0_g8:222:A	0	0	0	0	0	0		5.004	0.872	2.427	9.057	0	4.195		0	6.759
35	not assigned	trinity_dn31139_c0_g8	not assigned.unknown	TRINITY_DN31139_c0_g8:222:G	0	0	0	0	0	0		44.204	13.084	22.656	69.44	10.915	25.17		5.947	22.53
35	not assigned	trinity_dn31139_c0_g8	not assigned.unknown	TRINITY_DN31139_c0_g8:238:A	0	0	0	0	0	0		5.838	0.872	3.237	12.077	0	4.195		0	10.138
35	not assigned	trinity_dn31139_c0_g8	not assigned.unknown	TRINITY_DN31139_c0_g8:238:G	0	0	0	0	0	0		51.71	13.084	25.083	72.46	10.915	27.967		6.69	25.909
35	not assigned	trinity_dn31139_c0_g8	not assigned.unknown	TRINITY_DN31139_c0_g8:298:CTTCT	0	0	0	0	0	0		6.672	2.617	2.427	13.083	2.519	2.797		0	0
35	not assigned	trinity_dn31139_c0_g8	not assigned.unknown	TRINITY_DN31139_c0_g8:298:GTTCA	0	0	0	0	0	0		45.872	11.339	26.701	59.377	5.038	33.561		5.203	33.795
35	not assigned	trinity_dn31143_c2_g94	not assigned.unknown	TRINITY_DN31143_c2_g94:132:ATG	8.994	0	7.849	3.137	1.361	6.472		1.668	6.978	1.618	0	2.519	6.992		0	0
35	not assigned	trinity_dn31143_c2_g94	not assigned.unknown	TRINITY_DN31143_c2_g94:132:GTA	41.97	3.15	5.606	12.547	16.336	6.472		7.506	9.595	4.855	16.102	0.84	2.797		8.177	6.759
35	not assigned	trinity_dn31143_c2_g94	not assigned.unknown	TRINITY_DN31143_c2_g94:132:GTG	44.968	38.853	72.879	77.371	61.261	36.677		60.051	49.718	35.602	47.3	14.273	44.747		4.46	11.265
35	not assigned	trinity_dn31143_c2_g94	not assigned.unknown	TRINITY_DN31143_c2_g94:132:TTG	0	0	0	0	0	0		2.502	34.018	4.855	84.536	15.953	1.398		1.487	0
35	not assigned	trinity_dn31162_c0_g2	not assigned.unknown	TRINITY_DN31162_c0_g2:227:CAGTCTAA	23.983	32.553	85.213	64.824	39.479	90.614		97.582	88.969	51.784	134.855	38.622	74.113		5.947	0
35	not assigned	trinity_dn31162_c0_g2	not assigned.unknown	TRINITY_DN31162_c0_g2:227:CAGTCTAC	112.42	136.512	68.394	142.195	100.74	25.89		97.582	50.59	42.075	62.396	26.028	33.561		13.38	145.317
35	not assigned	trinity_dn31162_c0_g2	not assigned.unknown	TRINITY_DN31162_c0_g2:227:CT	23.983	3.15	19.061	20.911	24.504	8.63		0	0	0	0	0	0		1.487	0
35	not assigned	trinity_dn31193_c11_g10	not assigned.unknown	TRINITY_DN31193_c11_g10:286:A	4.497	381.184	114.364	199.701	1.361	6.472		0	0	0	0	0	0		0	0
35	not assigned	trinity_dn31193_c11_g10	not assigned.unknown	TRINITY_DN31193_c11_g10:286:G	1525.91	2174.74	2812.02	2029.42	985.617	683.918		159.301	36.634	24.274	94.6	42.82	216.745		101.839	49.565
35	not assigned	trinity_dn31193_c11_g10	not assigned.unknown	TRINITY_DN31193_c11_g10:313:A	142.398	196.367	48.212	78.417	28.588	2.157		0	0	0	0	0	0		8.177	6.759
35	not assigned	trinity_dn31193_c11_g10	not assigned.unknown	TRINITY_DN31193_c11_g10:313:G	1705.78	3017.97	3762.82	3033.15	1151.7	787.477		195.998	40.123	27.511	107.683	51.217	254.501		110.759	46.186
35	not assigned	trinity_dn31193_c11_g10	not assigned.unknown	TRINITY_DN31193_c11_g10:494:C	122.912	97.659	3.364	735.025	117.076	28.047		0	0	0	0	0	0		14.124	0
35	not assigned	trinity_dn31193_c11_g10	not assigned.unknown	TRINITY_DN31193_c11_g10:494:G	43.469	6.301	252.275	258.252	55.815	10.787		17.515	0	0	1.006	3.358	9.788		1.487	0
35	not assigned	trinity_dn31193_c11_g10	not assigned.unknown	TRINITY_DN31193_c11_g10:494:T	1680.3	603.803	5148.64	4937.11	1148.98	578.202		153.462	66.291	17.801	45.287	31.066	176.193		106.299	13.518
35	not assigned	trinity_dn31193_c11_g12	not assigned.unknown	TRINITY_DN31193_c11_g12:398:CTATC	173.876	494.594	359.912	253.024	106.185	38.834		16.681	6.106	0.809	6.038	0	26.569		11.15	0
35	not assigned	trinity_dn31193_c11_g12	not assigned.unknown	TRINITY_DN31193_c11_g12:398:TTAC	26.981	86.108	89.698	113.965	32.672	2.157		0	0	0	0	0	0		0	0
35	not assigned	trinity_dn31193_c11_g12	not assigned.unknown	TRINITY_DN31193_c11_g12:405:TGG	25.482	84.007	86.334	111.874	29.95	2.157		0	0	0	0	0	0		0	0
35	not assigned	trinity_dn31193_c11_g12	not assigned.unknown	TRINITY_DN31193_c11_g12:405:TTTGGA	146.895	421.087	354.306	259.298	89.849	43.149		16.681	6.978	0.809	6.038	0	20.975		11.894	0
35	not assigned	trinity_dn31193_c11_g12	not assigned.unknown	TRINITY_DN31193_c11_g12:405:TTTGGG	14.989	93.458	12.333	12.547	4.084	0		0	0	0	0	0	4.195		0	0
35	not assigned	trinity_dn31193_c11_g12	not assigned.unknown	TRINITY_DN31193_c11_g12:422:A	182.87	601.703	412.609	295.892	121.16	51.779		20.017	7.85	0.809	6.038	1.679	23.772		15.61	1.126
35	not assigned	trinity_dn31193_c11_g12	not assigned.unknown	TRINITY_DN31193_c11_g12:422:G	32.976	92.408	100.91	115.011	34.034	2.157		0	0	0	0	0	0		0	1.126
35	not assigned	trinity_dn31193_c11_g20	not assigned.unknown	TRINITY_DN31193_c11_g20:1500:C	1608.35	252.022	1922.89	1365.49	626.221	532.895		80.901	9.595	15.374	32.204	5.038	156.616		298.083	23.656
35	not assigned	trinity_dn31193_c11_g20	not assigned.unknown	TRINITY_DN31193_c11_g20:1500:T	139.401	17.852	210.789	47.05	77.597	2.157		0	0	0	0	0	0		0.743	0
35	not assigned	trinity_dn31193_c11_g30	not assigned.unknown	TRINITY_DN31193_c11_g30:276:C	133.405	211.069	374.488	480.955	117.076	36.677		18.349	6.106	3.237	3.019	10.075	19.577		4.46	6.759
35	not assigned	trinity_dn31193_c11_g30	not assigned.unknown	TRINITY_DN31193_c11_g30:276:T	31.478	21.002	23.546	83.644	17.698	8.63		0	0	0	0	0	0		0	0
35	not assigned	trinity_dn31193_c11_g33	not assigned.unknown	TRINITY_DN31193_c11_g33:335:A	10.493	49.354	13.455	14.638	17.698	4.315		0	0	0	0	0	0		0	3.379
35	not assigned	trinity_dn31193_c11_g33	not assigned.unknown	TRINITY_DN31193_c11_g33:335:G	383.726	972.386	608.823	500.821	413.85	161.81		48.374	10.467	3.237	8.051	14.273	26.569		12.637	0
35	not assigned	trinity_dn31193_c11_g34	not assigned.unknown	TRINITY_DN31193_c11_g34:71:CTA	127.409	145.963	214.153	163.106	73.513	21.575		6.672	5.233	1.618	1.006	2.519	11.187		2.23	0
35	not assigned	trinity_dn31193_c11_g34	not assigned.unknown	TRINITY_DN31193_c11_g34:71:CTT	79.443	141.762	152.486	117.102	68.067	15.102		7.506	6.106	0	7.045	2.519	6.992		0	2.253
35	not assigned	trinity_dn31193_c11_g34	not assigned.unknown	TRINITY_DN31193_c11_g34:71:TTT	28.48	47.254	3.364	11.501	13.613	4.315		0	0	0	0	0	0		0	1.126
35	not assigned	trinity_dn31193_c11_g42	not assigned.unknown	TRINITY_DN31193_c11_g42:201:G	145.396	77.707	86.334	60.642	50.37	75.511		4.17	1.744	0.809	2.013	2.519	12.585		34.194	0
35	not assigned	trinity_dn31193_c11_g42	not assigned.unknown	TRINITY_DN31193_c11_g42:201:T	5.996	13.651	24.667	9.41	13.613	8.63		0	0	0	0	0	0		0	0
35	not assigned	trinity_dn31193_c11_g42	not assigned.unknown	TRINITY_DN31193_c11_g42:219:A	7.495	16.801	32.515	10.456	14.975	8.63		0	0	0	0	0	0		0	0
35	not assigned	trinity_dn31193_c11_g42	not assigned.unknown	TRINITY_DN31193_c11_g42:219:G	97.431	43.054	31.394	30.321	17.698	64.724		2.502	1.744	0.809	1.006	2.519	9.788		24.531	0
35	not assigned	trinity_dn31193_c11_g44	not assigned.unknown	TRINITY_DN31193_c11_g44:86:C	26.981	27.302	1.121	99.328	28.588	4.315		0	0	0	0	0	0		0.743	0
35	not assigned	trinity_dn31193_c11_g44	not assigned.unknown	TRINITY_DN31193_c11_g44:86:G	8.994	0	61.667	55.414	10.891	10.787		0	0	0	1.006	1.679	4.195		0	0
35	not assigned	trinity_dn31193_c11_g44	not assigned.unknown	TRINITY_DN31193_c11_g44:86:T	412.206	98.709	1107.77	928.452	281.799	151.023		40.868	20.062	1.618	13.083	10.915	34.959		35.681	5.632
35	not assigned	trinity_dn31193_c11_g45	not assigned.unknown	TRINITY_DN31193_c11_g45:189:A	23.983	35.703	2.242	83.644	24.504	4.315		0	0	0	0	0	0		0.743	0
35	not assigned	trinity_dn31193_c11_g45	not assigned.unknown	TRINITY_DN31193_c11_g45:189:T	344.754	133.362	562.853	571.918	264.102	105.716		24.187	10.467	4.855	9.057	4.198	23.772		34.937	0
35	not assigned	trinity_dn31193_c11_g47	not assigned.unknown	TRINITY_DN31193_c11_g47:509:A	25.482	187.967	31.394	76.325	53.093	2.157		0	0	0	0	0	0		0	0
35	not assigned	trinity_dn31193_c11_g47	not assigned.unknown	TRINITY_DN31193_c11_g47:509:G	593.577	1466.98	1361.16	1130.24	673.868	140.236		96.748	27.04	16.992	33.211	46.179	89.495		38.654	13.518
35	not assigned	trinity_dn31193_c7_g2	not assigned.unknown	TRINITY_DN31193_c7_g2:155:A	40.471	77.707	191.729	105.601	179.698	49.622		4.17	11.339	1.618	1.006	3.358	12.585		0.743	0
35	not assigned	trinity_dn31193_c7_g2	not assigned.unknown	TRINITY_DN31193_c7_g2:155:G	20.985	52.505	39.243	14.638	4.084	4.315		0	0	0	0	0	0		1.487	1.126
35	not assigned	trinity_dn31214_c1_g20	not assigned.unknown	TRINITY_DN31214_c1_g20:148:C	143.897	553.399	293.76	488.274	96.656	60.409		35.029	20.062	13.755	8.051	9.236	6.992		2.973	0
35	not assigned	trinity_dn31214_c1_g20	not assigned.unknown	TRINITY_DN31214_c1_g20:148:T	17.987	15.751	37	46.004	5.445	4.315		0	0	0	0	0	0		0	0
35	not assigned	trinity_dn31275_c1_g4	not assigned.unknown	TRINITY_DN31275_c1_g4:346:CCTCGC	89.936	96.609	226.487	83.644	93.933	707.65		35.864	13.084	12.946	0	11.755	96.487		7.434	0
35	not assigned	trinity_dn31275_c1_g4	not assigned.unknown	TRINITY_DN31275_c1_g4:346:CCTCGT	136.403	114.46	161.456	210.156	91.21	567.415		63.387	21.806	26.701	231.468	22.67	546.757		47.574	111.522
35	not assigned	trinity_dn31275_c1_g4	not assigned.unknown	TRINITY_DN31275_c1_g4:346:CCTTGT	0	0	0	0	0	0		16.681	2.617	8.091	25.16	12.594	51.739		0	0
35	not assigned	trinity_dn31275_c1_g4	not assigned.unknown	TRINITY_DN31275_c1_g4:346:TCTCGT	19.486	24.152	0	76.325	23.143	0		31.693	15.7	11.328	43.274	48.698	116.064		5.203	57.451
35	not assigned	trinity_dn31309_c0_g1	not assigned.unknown	TRINITY_DN31309_c0_g1:1921:C	7.495	1.05	0	9.41	0	0		0	0	0	0	0	0		0	0
35	not assigned	trinity_dn31309_c0_g1	not assigned.unknown	TRINITY_DN31309_c0_g1:1921:T	0	0	0	0	0	0		32.527	22.678	6.473	64.408	7.557	19.577		3.717	0
35	not assigned	trinity_dn31752_c0_g1	not assigned.unknown	TRINITY_DN31752_c0_g1:75:C	0	0	0	0	0	0		6.672	10.467	16.992	6.038	5.877	4.195		1.487	0
35	not assigned	trinity_dn31752_c0_g1	not assigned.unknown	TRINITY_DN31752_c0_g1:75:T	2.998	0	1.121	1.046	1.361	8.63		35.864	33.145	25.892	12.077	7.557	22.374		3.717	3.379
35	not assigned	trinity_dn31752_c0_g1	not assigned.unknown	TRINITY_DN31752_c0_g1:80:AT	0	0	0	0	0	0		7.506	12.211	17.801	7.045	7.557	4.195		1.487	0
35	not assigned	trinity_dn31752_c0_g1	not assigned.unknown	TRINITY_DN31752_c0_g1:80:CC	2.998	0	1.121	1.046	1.361	8.63		39.2	34.018	25.892	15.096	8.396	23.772		3.717	3.379
35	not assigned	trinity_dn31752_c0_g1	not assigned.unknown	TRINITY_DN31752_c0_g1:87:G	2.998	0	1.121	1.046	1.361	8.63		40.034	36.634	25.892	15.096	8.396	25.17		3.717	4.506
35	not assigned	trinity_dn31752_c0_g1	not assigned.unknown	TRINITY_DN31752_c0_g1:87:T	0	0	0	0	0	0		6.672	13.084	18.61	8.051	7.557	5.593		1.487	0
35	not assigned	trinity_dn32161_c0_g1	not assigned.unknown	TRINITY_DN32161_c0_g1:2262:CC	0	0	0	0	0	0		26.689	60.185	7.282	12.077	23.509	75.511		0	0
35	not assigned	trinity_dn32161_c0_g1	not assigned.unknown	TRINITY_DN32161_c0_g1:2262:CCGTCGCGTGGCTGATTTTGGATTATC	0	0	0	0	0	0		1.668	11.339	1.618	2.013	4.198	9.788		0	0
35	not assigned	trinity_dn32161_c0_g1	not assigned.unknown	TRINITY_DN32161_c0_g1:2264:G	0	0	0	0	0	0		5.838	10.467	0.809	5.032	2.519	16.78		0.743	0
35	not assigned	trinity_dn32161_c0_g1	not assigned.unknown	TRINITY_DN32161_c0_g1:2264:T	0	0	0	0	0	0		29.191	88.097	8.9	16.102	36.943	93.69		0.743	0
35	not assigned	trinity_dn32161_c0_g1	not assigned.unknown	TRINITY_DN32161_c0_g1:2265:G	0	0	0	0	0	0		30.859	88.097	8.9	17.109	37.783	100.682		0.743	0
35	not assigned	trinity_dn32161_c0_g1	not assigned.unknown	TRINITY_DN32161_c0_g1:2265:T	0	0	0	0	0	0		5.838	9.595	0.809	4.026	1.679	11.187		0.743	0
35	not assigned	trinity_dn32161_c0_g1	not assigned.unknown	TRINITY_DN32161_c0_g1:2267:A	0	0	0	0	0	0		30.025	82.864	8.9	17.109	39.462	93.69		0.743	0
35	not assigned	trinity_dn32161_c0_g1	not assigned.unknown	TRINITY_DN32161_c0_g1:2267:G	0	0	0	0	0	0		4.17	7.85	0.809	4.026	1.679	11.187		0.743	0
35	not assigned	trinity_dn34974_c0_g1	not assigned.unknown	TRINITY_DN34974_c0_g1:141:C	0	0	0	0	0	0		12.511	13.956	15.374	18.115	10.075	9.788		0	0
35	not assigned	trinity_dn34974_c0_g1	not assigned.unknown	TRINITY_DN34974_c0_g1:141:T	14.989	10.501	0	5.228	0	0		0.834	0.872	0.809	0	0	1.398		0	0
35	not assigned	trinity_dn34974_c0_g1	not assigned.unknown	TRINITY_DN34974_c0_g1:231:A	20.985	15.751	0	20.911	0	0		0	0	0	0	0	0		0	0
35	not assigned	trinity_dn34974_c0_g1	not assigned.unknown	TRINITY_DN34974_c0_g1:231:G	0	0	0	0	0	0		26.689	27.912	24.274	39.249	9.236	20.975		0	4.506
35	not assigned	trinity_dn34974_c0_g1	not assigned.unknown	TRINITY_DN34974_c0_g1:300:C	0	0	0	0	0	0		20.851	26.167	25.083	39.249	6.717	16.78		0	4.506
35	not assigned	trinity_dn34974_c0_g1	not assigned.unknown	TRINITY_DN34974_c0_g1:300:T	14.989	22.052	0	24.048	0	0		0	0	0	0	0	0		0	0
35	not assigned	trinity_dn34974_c0_g1	not assigned.unknown	TRINITY_DN34974_c0_g1:511:C	13.49	17.852	0	12.547	0	0		0	0	0	0	0	0		0	0
35	not assigned	trinity_dn34974_c0_g1	not assigned.unknown	TRINITY_DN34974_c0_g1:511:G	0	0	0	0	0	0		17.515	27.912	43.693	25.16	9.236	16.78		0	5.632
35	not assigned	trinity_dn34974_c0_g1	not assigned.unknown	TRINITY_DN34974_c0_g1:589:C	19.486	1.05	0	5.228	0	0		0	0	0	0	0	0		0	0
35	not assigned	trinity_dn34974_c0_g1	not assigned.unknown	TRINITY_DN34974_c0_g1:589:T	0	0	0	0	0	0		15.013	16.573	16.992	15.096	3.358	11.187		0	2.253
35	not assigned	trinity_dn34974_c0_g1	not assigned.unknown	TRINITY_DN34974_c0_g1:606:C	0	0	0	0	0	0		13.345	17.445	16.183	14.089	3.358	13.984		0	2.253
35	not assigned	trinity_dn34974_c0_g1	not assigned.unknown	TRINITY_DN34974_c0_g1:606:T	16.488	1.05	0	5.228	0	0		0	0	0	0	0	0		0	0
35	not assigned	trinity_dn34974_c0_g1	not assigned.unknown	TRINITY_DN34974_c0_g1:652:A	0	0	0	0	0	0		11.676	15.7	12.946	7.045	0.84	8.39		0	4.506
35	not assigned	trinity_dn34974_c0_g1	not assigned.unknown	TRINITY_DN34974_c0_g1:652:C	11.991	0	0	7.319	0	0		0	0	0	0	0	0		0	0
35	not assigned	trinity_dn35814_c0_g1	not assigned.unknown	TRINITY_DN35814_c0_g1:183:A	79.443	95.558	136.789	89.918	66.706	32.362		1.668	0	0	0	0	0		0	2.253
35	not assigned	trinity_dn35814_c0_g1	not assigned.unknown	TRINITY_DN35814_c0_g1:183:G	82.441	546.048	364.397	942.045	112.992	12.945		0	0	0	0	0	0		0	0
35	not assigned	trinity_dn35814_c0_g1	not assigned.unknown	TRINITY_DN35814_c0_g1:198:A	137.902	383.284	311.699	552.053	155.194	21.575		0	0	0	0	0	0		0	2.253
35	not assigned	trinity_dn35814_c0_g1	not assigned.unknown	TRINITY_DN35814_c0_g1:198:G	0	113.41	1.121	113.965	10.891	6.472		0	0	0	0	0	0		0	0
35	not assigned	trinity_dn35814_c0_g1	not assigned.unknown	TRINITY_DN35814_c0_g1:230:C	86.938	376.983	250.032	582.374	95.294	19.417		0	0	0	0	0	0		0	2.253
35	not assigned	trinity_dn35814_c0_g1	not assigned.unknown	TRINITY_DN35814_c0_g1:230:T	29.979	0	0	52.278	10.891	0		0	0	0	0	0	0		0	0
35	not assigned	trinity_dn35814_c0_g1	not assigned.unknown	TRINITY_DN35814_c0_g1:257:A	79.443	186.916	171.547	460.044	72.152	17.26		0	0	0	0	0	0		0	1.126
35	not assigned	trinity_dn35814_c0_g1	not assigned.unknown	TRINITY_DN35814_c0_g1:257:G	13.49	89.258	0	66.915	1.361	0		0	0	0	0	0	0		0	0
35	not assigned	trinity_dn35814_c0_g1	not assigned.unknown	TRINITY_DN35814_c0_g1:257:T	0	1.05	24.667	2.091	0	0		0	0	0	0	0	0		0	0
35	not assigned	trinity_dn35814_c0_g1	not assigned.unknown	TRINITY_DN35814_c0_g1:83:CGC	19.486	69.306	1.121	0	19.059	4.315		1.668	0	0	0	0	0		0	0
35	not assigned	trinity_dn35814_c0_g1	not assigned.unknown	TRINITY_DN35814_c0_g1:83:CGT	26.981	317.128	317.305	539.506	62.622	23.732		0	0	0	0	0	0		0	0
35	not assigned	trinity_dn35814_c0_g1	not assigned.unknown	TRINITY_DN35814_c0_g1:83:TGC	19.486	0	0	47.05	21.782	0		0	0	0	0	0	0		0	0
35	not assigned	trinity_dn37057_c0_g1	not assigned.unknown	TRINITY_DN37057_c0_g1:324:C	1.499	0	1.121	3.137	13.613	0		0	0	0	0	0	0		0	0
35	not assigned	trinity_dn37057_c0_g1	not assigned.unknown	TRINITY_DN37057_c0_g1:324:T	0	0	0	0	0	0		18.349	14.828	46.93	55.351	16.792	41.951		0	9.012
35	not assigned	trinity_dn3761_c0_g1	not assigned.unknown	TRINITY_DN3761_c0_g1:227:CTAG	0	0	0	0	0	0		4.17	0	13.755	6.038	1.679	0		0	0
35	not assigned	trinity_dn3761_c0_g1	not assigned.unknown	TRINITY_DN3761_c0_g1:227:GTCC	0	0	0	0	0	0		40.034	40.123	20.228	49.313	6.717	18.179		0	11.265
35	not assigned	trinity_dn42530_c0_g1	not assigned.unknown	TRINITY_DN42530_c0_g1:142:C	0	0	0	0	0	0		18.349	13.084	8.9	25.16	5.877	8.39		0	5.632
35	not assigned	trinity_dn42530_c0_g1	not assigned.unknown	TRINITY_DN42530_c0_g1:142:T	11.991	8.401	0	5.228	0	0		0	0	0	0	0	0		0	0
35	not assigned	trinity_dn42530_c0_g1	not assigned.unknown	TRINITY_DN42530_c0_g1:159:A	10.493	7.351	0	4.182	0	0		0	0	0	0	0	0		0	0
35	not assigned	trinity_dn42530_c0_g1	not assigned.unknown	TRINITY_DN42530_c0_g1:159:G	0	0	0	0	0	0		14.179	13.084	7.282	21.134	5.877	8.39		0	5.632
35	not assigned	trinity_dn42530_c0_g1	not assigned.unknown	TRINITY_DN42530_c0_g1:186:A	8.994	2.1	0	4.182	0	0		0	0	0	0	0	0		0	0
35	not assigned	trinity_dn42530_c0_g1	not assigned.unknown	TRINITY_DN42530_c0_g1:186:G	0	0	0	0	0	0		9.174	6.106	3.237	14.089	5.038	6.992		0	2.253
35	not assigned	trinity_dn5811_c0_g1	not assigned.unknown	TRINITY_DN5811_c0_g1:115:C	0	0	0	0	0	0		7.506	8.722	6.473	9.057	3.358	9.788		0	0
35	not assigned	trinity_dn5811_c0_g1	not assigned.unknown	TRINITY_DN5811_c0_g1:115:G	40.471	10.501	24.667	8.364	25.866	6.472		3.336	13.084	3.237	10.064	5.877	12.585		3.717	4.506
35	not assigned	trinity_dn5811_c0_g1	not assigned.unknown	TRINITY_DN5811_c0_g1:141:CCATAAAAAAT	0	0	0	0	0	0		8.34	9.595	6.473	10.064	3.358	12.585		0	0
35	not assigned	trinity_dn5811_c0_g1	not assigned.unknown	TRINITY_DN5811_c0_g1:141:TCATAAAAAT	29.979	6.301	17.94	5.228	19.059	4.315		3.336	11.339	1.618	10.064	5.038	9.788		2.23	4.506
35	not assigned	trinity_dn5811_c0_g1	not assigned.unknown	TRINITY_DN5811_c0_g1:154:AGCC	0	0	0	0	0	0		8.34	9.595	6.473	11.07	3.358	12.585		0	0
35	not assigned	trinity_dn5811_c0_g1	not assigned.unknown	TRINITY_DN5811_c0_g1:154:TGCT	28.48	6.301	17.94	5.228	17.698	4.315		3.336	11.339	1.618	10.064	5.038	9.788		2.23	4.506
